# Supplementary material for: Multiomic analysis of stretched osteocytes reveals processes and signalling linked to bone regeneration and cancer
Source: NPJ Regen Med. 2021 Jun 7;6:32. doi: 10.1038/s41536-021-00141-3 (PMC8184808; doi:10.1038/s41536-021-00141-3)
Supplement: Supplementary file 1 — Supplementary Data 1 [file 41536_2021_141_MOESM1_ESM.xlsx]

## Sheet: Supplementary Data 1
Supplementary Data 1. List of differentially expressed gene transcripts immediate after mechanical loading in human osteocytic cells; n=3
Gene	hTreated.value	hControl.value	log2foldchange	pvalue	padjust	significance	gene_name	gene_description
ENSG00000166923	177.353	87.2844	1.02283	4.85e-16	8.32e-12	TRUE	GREM1	gremlin 1, DAN family BMP antagonist [Source:HGNC Symbol;Acc:HGNC:2001]
ENSG00000170961	109.428	64.5582	0.761306	3.62e-13	2.07e-09	TRUE	HAS2	hyaluronan synthase 2 [Source:HGNC Symbol;Acc:HGNC:4819]
ENSG00000173641	6.52377	2.09047	1.64188	2.64e-13	2.07e-09	TRUE	HSPB7	heat shock protein family B (small) member 7 [Source:HGNC Symbol;Acc:HGNC:5249]
ENSG00000172530	5.35442	12.8573	-1.26379	1.94e-12	8.3e-09	TRUE	BANP	BTG3 associated nuclear protein [Source:HGNC Symbol;Acc:HGNC:13450]
ENSG00000163884	0.49374	1.98436	-2.00685	8.86e-12	3.04e-08	TRUE	KLF15	Kruppel like factor 15 [Source:HGNC Symbol;Acc:HGNC:14536]
ENSG00000180447	91.2884	56.0092	0.704767	1.1e-11	3.14e-08	TRUE	GAS1	growth arrest specific 1 [Source:HGNC Symbol;Acc:HGNC:4165]
ENSG00000188487	3.84607	7.80131	-1.02033	1.62e-11	3.96e-08	TRUE	INSC	INSC, spindle orientation adaptor protein [Source:HGNC Symbol;Acc:HGNC:33116]
ENSG00000118523	111.326	217.599	-0.966885	6.19e-11	1.09e-07	TRUE	CTGF	connective tissue growth factor [Source:HGNC Symbol;Acc:HGNC:2500]
ENSG00000196730	2.01877	4.00772	-0.989305	6.33e-11	1.09e-07	TRUE	DAPK1	death associated protein kinase 1 [Source:HGNC Symbol;Acc:HGNC:2674]
ENSG00000225614	14.5891	8.44467	0.78878	6.27e-11	1.09e-07	TRUE	ZNF469	zinc finger protein 469 [Source:HGNC Symbol;Acc:HGNC:23216]
ENSG00000102384	5.14963	12.2887	-1.25479	8.42e-11	1.2e-07	TRUE	CENPI	centromere protein I [Source:HGNC Symbol;Acc:HGNC:3968]
ENSG00000175471	2.41721	0.961009	1.33072	8.31e-11	1.2e-07	TRUE	MCTP1	multiple C2 and transmembrane domain containing 1 [Source:HGNC Symbol;Acc:HGNC:26183]
ENSG00000101096	0.878189	0.190534	2.20448	1.5e-10	1.98e-07	TRUE	NFATC2	nuclear factor of activated T cells 2 [Source:HGNC Symbol;Acc:HGNC:7776]
ENSG00000108854	44.2131	70.9454	-0.682236	2.66e-10	3.26e-07	TRUE	SMURF2	SMAD specific E3 ubiquitin protein ligase 2 [Source:HGNC Symbol;Acc:HGNC:16809]
ENSG00000144554	5.64216	11.488	-1.02581	2.97e-10	3.4e-07	TRUE	FANCD2	FA complementation group D2 [Source:HGNC Symbol;Acc:HGNC:3585]
ENSG00000081189	3.05556	1.33172	1.19814	3.76e-10	3.59e-07	TRUE	MEF2C	myocyte enhancer factor 2C [Source:HGNC Symbol;Acc:HGNC:6996]
ENSG00000152217	7.17994	3.75267	0.936055	3.63e-10	3.59e-07	TRUE	SETBP1	SET binding protein 1 [Source:HGNC Symbol;Acc:HGNC:15573]
ENSG00000175984	4.66381	2.39556	0.961143	3.65e-10	3.59e-07	TRUE	DENND2C	DENN domain containing 2C [Source:HGNC Symbol;Acc:HGNC:24748]
ENSG00000248698	2.79893	6.5598	-1.22878	5.43e-10	4.9e-07	TRUE	LINC01085	long intergenic non-protein coding RNA 1085 [Source:HGNC Symbol;Acc:HGNC:27198]
ENSG00000156398	4.04292	8.07505	-0.998072	5.83e-10	5e-07	TRUE	SFXN2	sideroflexin 2 [Source:HGNC Symbol;Acc:HGNC:16086]
ENSG00000186847	3.15024	7.34842	-1.22197	7.38e-10	6.03e-07	TRUE	KRT14	keratin 14 [Source:HGNC Symbol;Acc:HGNC:6416]
ENSG00000119714	14.0146	8.39857	0.73871	1.16e-09	9.03e-07	TRUE	GPR68	G protein-coupled receptor 68 [Source:HGNC Symbol;Acc:HGNC:4519]
ENSG00000008083	13.5363	6.59755	1.03683	1.8e-09	1.34e-06	TRUE	JARID2	jumonji and AT-rich interaction domain containing 2 [Source:HGNC Symbol;Acc:HGNC:6196]
ENSG00000109321	24.8561	11.7027	1.08676	2.61e-09	1.86e-06	TRUE	AREG	amphiregulin [Source:HGNC Symbol;Acc:HGNC:651]
ENSG00000138835	20.3811	12.3566	0.721955	3.71e-09	2.46e-06	TRUE	RGS3	regulator of G protein signaling 3 [Source:HGNC Symbol;Acc:HGNC:9999]
ENSG00000161888	7.74484	18.0713	-1.22239	3.73e-09	2.46e-06	TRUE	SPC24	SPC24, NDC80 kinetochore complex component [Source:HGNC Symbol;Acc:HGNC:26913]
ENSG00000175643	4.10229	8.1918	-0.997751	5.65e-09	3.59e-06	TRUE	RMI2	RecQ mediated genome instability 2 [Source:HGNC Symbol;Acc:HGNC:28349]
ENSG00000152779	0.426279	1.27588	-1.58162	1.06e-08	6.5e-06	TRUE	SLC16A12	solute carrier family 16 member 12 [Source:HGNC Symbol;Acc:HGNC:23094]
ENSG00000012048	11.0361	19.7111	-0.836772	1.14e-08	6.74e-06	TRUE	BRCA1	BRCA1, DNA repair associated [Source:HGNC Symbol;Acc:HGNC:1100]
ENSG00000146197	11.2716	21.1481	-0.907835	1.27e-08	7.24e-06	TRUE	SCUBE3	signal peptide, CUB domain and EGF like domain containing 3 [Source:HGNC Symbol;Acc:HGNC:13655]
ENSG00000149548	1.95374	4.2542	-1.12265	1.44e-08	7.77e-06	TRUE	CCDC15	coiled-coil domain containing 15 [Source:HGNC Symbol;Acc:HGNC:25798]
ENSG00000166483	8.595	14.5645	-0.760888	1.55e-08	7.77e-06	TRUE	WEE1	WEE1 G2 checkpoint kinase [Source:HGNC Symbol;Acc:HGNC:12761]
ENSG00000170681	2.03937	0.953763	1.09642	1.57e-08	7.77e-06	TRUE	MURC	caveolae associated protein 4 [Source:HGNC Symbol;Acc:HGNC:33742]
ENSG00000196782	3.55817	1.65745	1.10217	1.59e-08	7.77e-06	TRUE	MAML3	mastermind like transcriptional coactivator 3 [Source:HGNC Symbol;Acc:HGNC:16272]
ENSG00000224259	14.6252	24.434	-0.740436	1.49e-08	7.77e-06	TRUE	LINC01133	long intergenic non-protein coding RNA 1133 [Source:HGNC Symbol;Acc:HGNC:49447]
ENSG00000166106	0.122841	0.38792	-1.65896	2.01e-08	9.57e-06	TRUE	ADAMTS15	ADAM metallopeptidase with thrombospondin type 1 motif 15 [Source:HGNC Symbol;Acc:HGNC:16305]
ENSG00000176532	7.03272	13.7895	-0.971417	2.09e-08	9.71e-06	TRUE	PRR15	proline rich 15 [Source:HGNC Symbol;Acc:HGNC:22310]
ENSG00000121068	20.7253	13.1666	0.654513	3.52e-08	1.59e-05	TRUE	TBX2	T-box 2 [Source:HGNC Symbol;Acc:HGNC:11597]
ENSG00000100206	1.03866	2.7442	-1.40165	4.13e-08	1.82e-05	TRUE	DMC1	DNA meiotic recombinase 1 [Source:HGNC Symbol;Acc:HGNC:2927]
ENSG00000164761	5.61809	11.4565	-1.02801	4.86e-08	2.04e-05	TRUE	TNFRSF11B	TNF receptor superfamily member 11b [Source:HGNC Symbol;Acc:HGNC:11909]
ENSG00000183856	4.41946	9.46164	-1.09822	4.78e-08	2.04e-05	TRUE	IQGAP3	IQ motif containing GTPase activating protein 3 [Source:HGNC Symbol;Acc:HGNC:20669]
ENSG00000116679	26.1363	40.5043	-0.63202	5.64e-08	2.3e-05	TRUE	IVNS1ABP	influenza virus NS1A binding protein [Source:HGNC Symbol;Acc:HGNC:16951]
ENSG00000099994	19.0837	32.2353	-0.7563	6.5e-08	2.56e-05	TRUE	SUSD2	sushi domain containing 2 [Source:HGNC Symbol;Acc:HGNC:30667]
ENSG00000140443	87.7519	55.9991	0.648026	6.56e-08	2.56e-05	TRUE	IGF1R	insulin like growth factor 1 receptor [Source:HGNC Symbol;Acc:HGNC:5465]
ENSG00000108389	19.6755	31.2783	-0.668762	7.96e-08	3.01e-05	TRUE	MTMR4	myotubularin related protein 4 [Source:HGNC Symbol;Acc:HGNC:7452]
ENSG00000168334	0.300303	0.0743469	2.01408	8.25e-08	3.01e-05	TRUE	XIRP1	xin actin binding repeat containing 1 [Source:HGNC Symbol;Acc:HGNC:14301]
ENSG00000198846	0.129629	0.420849	-1.69892	8.17e-08	3.01e-05	TRUE	TOX	thymocyte selection associated high mobility group box [Source:HGNC Symbol;Acc:HGNC:18988]
ENSG00000111602	14.5696	23.6307	-0.6977	8.79e-08	3.13e-05	TRUE	TIMELESS	timeless circadian regulator [Source:HGNC Symbol;Acc:HGNC:11813]
ENSG00000113368	19.6504	37.9393	-0.949137	9.11e-08	3.13e-05	TRUE	LMNB1	lamin B1 [Source:HGNC Symbol;Acc:HGNC:6637]
ENSG00000119403	15.0837	24.7555	-0.714758	9.11e-08	3.13e-05	TRUE	PHF19	PHD finger protein 19 [Source:HGNC Symbol;Acc:HGNC:24566]
ENSG00000160957	14.8921	28.7581	-0.949419	9.98e-08	3.29e-05	TRUE	RECQL4	RecQ like helicase 4 [Source:HGNC Symbol;Acc:HGNC:9949]
ENSG00000189057	11.7055	21.452	-0.87393	9.92e-08	3.29e-05	TRUE	FAM111B	family with sequence similarity 111 member B [Source:HGNC Symbol;Acc:HGNC:24200]
ENSG00000171522	1.92054	4.04564	-1.07485	1.04e-07	3.36e-05	TRUE	PTGER4	prostaglandin E receptor 4 [Source:HGNC Symbol;Acc:HGNC:9596]
ENSG00000141338	4.23585	7.73383	-0.86853	1.17e-07	3.65e-05	TRUE	ABCA8	ATP binding cassette subfamily A member 8 [Source:HGNC Symbol;Acc:HGNC:38]
ENSG00000167393	4.34626	8.0566	-0.890397	1.16e-07	3.65e-05	TRUE	PPP2R3B	protein phosphatase 2 regulatory subunit B''beta [Source:HGNC Symbol;Acc:HGNC:13417]
ENSG00000100162	6.8591	14.4031	-1.07029	1.34e-07	4.11e-05	TRUE	CENPM	centromere protein M [Source:HGNC Symbol;Acc:HGNC:18352]
ENSG00000122254	1.70095	0.733556	1.21336	1.42e-07	4.27e-05	TRUE	HS3ST2	heparan sulfate-glucosamine 3-sulfotransferase 2 [Source:HGNC Symbol;Acc:HGNC:5195]
ENSG00000134291	27.6011	48.8086	-0.822408	1.44e-07	4.27e-05	TRUE	TMEM106C	transmembrane protein 106C [Source:HGNC Symbol;Acc:HGNC:28775]
ENSG00000073910	1.22831	2.27238	-0.887525	1.5e-07	4.36e-05	TRUE	FRY	FRY microtubule binding protein [Source:HGNC Symbol;Acc:HGNC:20367]
ENSG00000106829	12.9069	7.72962	0.739679	1.54e-07	4.39e-05	TRUE	TLE4	transducin like enhancer of split 4 [Source:HGNC Symbol;Acc:HGNC:11840]
ENSG00000135451	4.36096	10.115	-1.21378	1.61e-07	4.53e-05	TRUE	TROAP	trophinin associated protein [Source:HGNC Symbol;Acc:HGNC:12327]
ENSG00000108691	3.09178	6.80191	-1.1375	1.7e-07	4.7e-05	TRUE	CCL2	C-C motif chemokine ligand 2 [Source:HGNC Symbol;Acc:HGNC:10618]
ENSG00000166963	17.6075	11.2004	0.652638	1.9e-07	5.17e-05	TRUE	MAP1A	microtubule associated protein 1A [Source:HGNC Symbol;Acc:HGNC:6835]
ENSG00000064933	9.59736	15.1487	-0.658484	1.98e-07	5.32e-05	TRUE	PMS1	PMS1 homolog 1, mismatch repair system component [Source:HGNC Symbol;Acc:HGNC:9121]
ENSG00000213347	1.93833	3.99362	-1.04289	2.43e-07	6.41e-05	TRUE	MXD3	MAX dimerization protein 3 [Source:HGNC Symbol;Acc:HGNC:14008]
ENSG00000130600	19.5648	37.2735	-0.929892	2.53e-07	6.57e-05	TRUE	H19	H19, imprinted maternally expressed transcript [Source:HGNC Symbol;Acc:HGNC:4713]
ENSG00000170264	1.62388	2.96962	-0.870834	2.72e-07	6.96e-05	TRUE	FAM161A	FAM161A, centrosomal protein [Source:HGNC Symbol;Acc:HGNC:25808]
ENSG00000106804	1.89604	3.72383	-0.973802	3.18e-07	7.9e-05	TRUE	C5	complement C5 [Source:HGNC Symbol;Acc:HGNC:1331]
ENSG00000171320	6.52777	12.6844	-0.958392	3.16e-07	7.9e-05	TRUE	ESCO2	establishment of sister chromatid cohesion N-acetyltransferase 2 [Source:HGNC Symbol;Acc:HGNC:27230]
ENSG00000085999	6.61081	12.2666	-0.891833	3.23e-07	7.91e-05	TRUE	RAD54L	RAD54 like [Source:HGNC Symbol;Acc:HGNC:9826]
ENSG00000127586	12.114	23.4554	-0.953242	3.93e-07	9.11e-05	TRUE	CHTF18	chromosome transmission fidelity factor 18 [Source:HGNC Symbol;Acc:HGNC:18435]
ENSG00000138780	9.13312	14.1586	-0.632502	3.93e-07	9.11e-05	TRUE	GSTCD	glutathione S-transferase C-terminal domain containing [Source:HGNC Symbol;Acc:HGNC:25806]
ENSG00000158246	1.33515	2.72295	-1.02818	3.9e-07	9.11e-05	TRUE	FAM46B	terminal nucleotidyltransferase 5B [Source:HGNC Symbol;Acc:HGNC:28273]
ENSG00000187741	18.7067	31.576	-0.755273	3.9e-07	9.11e-05	TRUE	FANCA	FA complementation group A [Source:HGNC Symbol;Acc:HGNC:3582]
ENSG00000051341	2.14131	4.00564	-0.903537	4.01e-07	9.18e-05	TRUE	POLQ	DNA polymerase theta [Source:HGNC Symbol;Acc:HGNC:9186]
ENSG00000164104	25.3811	47.1476	-0.893427	4.98e-07	0.000112377	TRUE	HMGB2	high mobility group box 2 [Source:HGNC Symbol;Acc:HGNC:5000]
ENSG00000117586	0.631813	1.59585	-1.33675	5.09e-07	0.000113321	TRUE	TNFSF4	TNF superfamily member 4 [Source:HGNC Symbol;Acc:HGNC:11934]
ENSG00000128408	2.08919	4.4902	-1.10384	5.21e-07	0.000114657	TRUE	RIBC2	RIB43A domain with coiled-coils 2 [Source:HGNC Symbol;Acc:HGNC:13241]
ENSG00000109881	7.55893	12.1783	-0.688056	5.36e-07	0.000115518	TRUE	CCDC34	coiled-coil domain containing 34 [Source:HGNC Symbol;Acc:HGNC:25079]
ENSG00000149929	9.16211	14.5537	-0.66763	5.39e-07	0.000115518	TRUE	HIRIP3	HIRA interacting protein 3 [Source:HGNC Symbol;Acc:HGNC:4917]
ENSG00000054282	18.4139	28.3822	-0.624189	5.72e-07	0.000121197	TRUE	SDCCAG8	serologically defined colon cancer antigen 8 [Source:HGNC Symbol;Acc:HGNC:10671]
ENSG00000100629	3.89388	7.35063	-0.916661	5.96e-07	0.000124744	TRUE	CEP128	centrosomal protein 128 [Source:HGNC Symbol;Acc:HGNC:20359]
ENSG00000144354	3.0261	5.18083	-0.775723	6.07e-07	0.000125403	TRUE	CDCA7	cell division cycle associated 7 [Source:HGNC Symbol;Acc:HGNC:14628]
ENSG00000000460	2.57197	4.46473	-0.795697	6.24e-07	0.000125869	TRUE	C1orf112	chromosome 1 open reading frame 112 [Source:HGNC Symbol;Acc:HGNC:25565]
ENSG00000104889	20.4432	34.3885	-0.750301	6.19e-07	0.000125869	TRUE	RNASEH2A	ribonuclease H2 subunit A [Source:HGNC Symbol;Acc:HGNC:18518]
ENSG00000237649	21.3004	39.5525	-0.892891	6.33e-07	0.00012624	TRUE	KIFC1	kinesin family member C1 [Source:HGNC Symbol;Acc:HGNC:6389]
ENSG00000163808	3.00021	6.19373	-1.04575	7.25e-07	0.00014303	TRUE	KIF15	kinesin family member 15 [Source:HGNC Symbol;Acc:HGNC:17273]
ENSG00000031081	17.6803	11.9846	0.560961	7.4e-07	0.000144187	TRUE	ARHGAP31	Rho GTPase activating protein 31 [Source:HGNC Symbol;Acc:HGNC:29216]
ENSG00000106351	3.92523	6.70499	-0.772456	7.49e-07	0.000144268	TRUE	AGFG2	ArfGAP with FG repeats 2 [Source:HGNC Symbol;Acc:HGNC:5177]
ENSG00000185697	6.6176	12.4991	-0.917445	7.92e-07	0.000150883	TRUE	MYBL1	MYB proto-oncogene like 1 [Source:HGNC Symbol;Acc:HGNC:7547]
ENSG00000171241	32.5617	62.8888	-0.949626	8.04e-07	0.000151536	TRUE	SHCBP1	SHC binding and spindle associated 1 [Source:HGNC Symbol;Acc:HGNC:29547]
ENSG00000162062	4.84801	8.425	-0.797285	9.14e-07	0.000170422	TRUE	C16orf59	tubulin epsilon and delta complex 2 [Source:HGNC Symbol;Acc:HGNC:25849]
ENSG00000160949	5.72393	9.61312	-0.747998	9.48e-07	0.0001744	TRUE	TONSL	tonsoku like, DNA repair protein [Source:HGNC Symbol;Acc:HGNC:7801]
ENSG00000176225	3.89322	6.36442	-0.709065	9.56e-07	0.0001744	TRUE	RTTN	rotatin [Source:HGNC Symbol;Acc:HGNC:18654]
ENSG00000257167	0.347606	1.0249	-1.55996	9.85e-07	0.000177788	TRUE	TMPO-AS1	TMPO antisense RNA 1 [Source:HGNC Symbol;Acc:HGNC:44158]
ENSG00000176890	15.6648	28.8381	-0.880451	1.02e-06	0.000182259	TRUE	TYMS	thymidylate synthetase [Source:HGNC Symbol;Acc:HGNC:12441]
ENSG00000140525	20.1135	35.9267	-0.836892	1.04e-06	0.000184057	TRUE	FANCI	FA complementation group I [Source:HGNC Symbol;Acc:HGNC:25568]
ENSG00000117632	45.7455	80.5262	-0.815827	1.07e-06	0.000186737	TRUE	STMN1	stathmin 1 [Source:HGNC Symbol;Acc:HGNC:6510]
ENSG00000228716	23.4209	40.2181	-0.78005	1.12e-06	0.00019351	TRUE	DHFR	dihydrofolate reductase [Source:HGNC Symbol;Acc:HGNC:2861]
ENSG00000152253	7.17113	16.1784	-1.1738	1.18e-06	0.000202663	TRUE	SPC25	SPC25, NDC80 kinetochore complex component [Source:HGNC Symbol;Acc:HGNC:24031]
ENSG00000137193	3.17644	5.78983	-0.866111	1.21e-06	0.000204881	TRUE	PIM1	Pim-1 proto-oncogene, serine/threonine kinase [Source:HGNC Symbol;Acc:HGNC:8986]
ENSG00000249115	5.72349	9.06948	-0.664125	1.23e-06	0.000207197	TRUE	HAUS5	HAUS augmin like complex subunit 5 [Source:HGNC Symbol;Acc:HGNC:29130]
ENSG00000161692	4.70263	8.07736	-0.780414	1.26e-06	0.000208453	TRUE	DBF4B	DBF4 zinc finger B [Source:HGNC Symbol;Acc:HGNC:17883]
ENSG00000165480	10.194	20.3459	-0.997017	1.26e-06	0.000208453	TRUE	SKA3	spindle and kinetochore associated complex subunit 3 [Source:HGNC Symbol;Acc:HGNC:20262]
ENSG00000178726	4.5006	2.44578	0.87982	1.29e-06	0.000210154	TRUE	THBD	thrombomodulin [Source:HGNC Symbol;Acc:HGNC:11784]
ENSG00000125629	7.7448	12.2413	-0.660455	1.32e-06	0.000210628	TRUE	INSIG2	insulin induced gene 2 [Source:HGNC Symbol;Acc:HGNC:20452]
ENSG00000125871	14.8256	23.9153	-0.689844	1.31e-06	0.000210628	TRUE	MGME1	mitochondrial genome maintenance exonuclease 1 [Source:HGNC Symbol;Acc:HGNC:16205]
ENSG00000197181	0.587117	1.19237	-1.02211	1.33e-06	0.000210628	TRUE	PIWIL2	piwi like RNA-mediated gene silencing 2 [Source:HGNC Symbol;Acc:HGNC:17644]
ENSG00000186193	0.135349	0.457519	-1.75714	1.38e-06	0.000216862	TRUE	SAPCD2	suppressor APC domain containing 2 [Source:HGNC Symbol;Acc:HGNC:28055]
ENSG00000013297	131.472	202.855	-0.625692	1.45e-06	0.000226298	TRUE	CLDN11	claudin 11 [Source:HGNC Symbol;Acc:HGNC:8514]
ENSG00000213626	66.873	41.8422	0.676467	1.51e-06	0.00023273	TRUE	LBH	limb bud and heart development [Source:HGNC Symbol;Acc:HGNC:29532]
ENSG00000154920	1.58457	3.36305	-1.08568	1.53e-06	0.000234564	TRUE	EME1	essential meiotic structure-specific endonuclease 1 [Source:HGNC Symbol;Acc:HGNC:24965]
ENSG00000123219	20.2609	35.3404	-0.802622	1.55e-06	0.000235076	TRUE	CENPK	centromere protein K [Source:HGNC Symbol;Acc:HGNC:29479]
ENSG00000132002	100.23	148.018	-0.562466	1.57e-06	0.000235934	TRUE	DNAJB1	DnaJ heat shock protein family (Hsp40) member B1 [Source:HGNC Symbol;Acc:HGNC:5270]
ENSG00000140451	4.38753	8.54664	-0.96195	1.82e-06	0.000269299	TRUE	PIF1	PIF1 5'-to-3' DNA helicase [Source:HGNC Symbol;Acc:HGNC:26220]
ENSG00000172731	0.893119	1.79441	-1.00658	1.82e-06	0.000269299	TRUE	LRRC20	leucine rich repeat containing 20 [Source:HGNC Symbol;Acc:HGNC:23421]
ENSG00000087338	12.9197	18.9173	-0.550134	1.94e-06	0.000279333	TRUE	GMCL1	germ cell-less, spermatogenesis associated 1 [Source:HGNC Symbol;Acc:HGNC:23843]
ENSG00000144810	306.712	449.349	-0.550952	1.93e-06	0.000279333	TRUE	COL8A1	collagen type VIII alpha 1 chain [Source:HGNC Symbol;Acc:HGNC:2215]
ENSG00000166803	22.171	40.2511	-0.860357	1.92e-06	0.000279333	TRUE	KIAA0101	PCNA clamp associated factor [Source:HGNC Symbol;Acc:HGNC:28961]
ENSG00000136689	1.04155	0.223645	2.21945	2.11e-06	0.000302282	TRUE	IL1RN	interleukin 1 receptor antagonist [Source:HGNC Symbol;Acc:HGNC:6000]
ENSG00000131470	6.7197	11.7903	-0.811128	2.23e-06	0.000316045	TRUE	PSMC3IP	PSMC3 interacting protein [Source:HGNC Symbol;Acc:HGNC:17928]
ENSG00000147536	7.673	13.0035	-0.761038	2.42e-06	0.00034004	TRUE	GINS4	GINS complex subunit 4 [Source:HGNC Symbol;Acc:HGNC:28226]
ENSG00000108557	24.8329	17.3224	0.51961	2.59e-06	0.000356899	TRUE	RAI1	retinoic acid induced 1 [Source:HGNC Symbol;Acc:HGNC:9834]
ENSG00000169607	8.92635	17.5695	-0.976928	2.6e-06	0.000356899	TRUE	CKAP2L	cytoskeleton associated protein 2 like [Source:HGNC Symbol;Acc:HGNC:26877]
ENSG00000221829	16.8216	27.9628	-0.733199	2.57e-06	0.000356899	TRUE	FANCG	FA complementation group G [Source:HGNC Symbol;Acc:HGNC:3588]
ENSG00000081059	8.49144	5.21395	0.703631	3.07e-06	0.000415929	TRUE	TCF7	transcription factor 7 [Source:HGNC Symbol;Acc:HGNC:11639]
ENSG00000167900	31.1799	57.2577	-0.876855	3.08e-06	0.000415929	TRUE	TK1	thymidine kinase 1 [Source:HGNC Symbol;Acc:HGNC:11830]
ENSG00000147883	5.72973	9.98179	-0.800832	3.33e-06	0.000445799	TRUE	CDKN2B	cyclin dependent kinase inhibitor 2B [Source:HGNC Symbol;Acc:HGNC:1788]
ENSG00000139926	385.318	256.831	0.58523	3.5e-06	0.000465071	TRUE	FRMD6	FERM domain containing 6 [Source:HGNC Symbol;Acc:HGNC:19839]
ENSG00000114019	45.7396	70.8314	-0.630945	3.53e-06	0.000465258	TRUE	AMOTL2	angiomotin like 2 [Source:HGNC Symbol;Acc:HGNC:17812]
ENSG00000077152	13.5306	23.0103	-0.76605	3.76e-06	0.000488225	TRUE	UBE2T	ubiquitin conjugating enzyme E2 T [Source:HGNC Symbol;Acc:HGNC:25009]
ENSG00000112039	4.02106	6.32455	-0.653388	3.79e-06	0.000488225	TRUE	FANCE	FA complementation group E [Source:HGNC Symbol;Acc:HGNC:3586]
ENSG00000121211	3.88353	8.12305	-1.06465	3.78e-06	0.000488225	TRUE	MND1	meiotic nuclear divisions 1 [Source:HGNC Symbol;Acc:HGNC:24839]
ENSG00000073861	8.24526	4.44147	0.892528	3.99e-06	0.000508084	TRUE	TBX21	T-box 21 [Source:HGNC Symbol;Acc:HGNC:11599]
ENSG00000184465	6.24274	10.828	-0.79452	4e-06	0.000508084	TRUE	WDR27	WD repeat domain 27 [Source:HGNC Symbol;Acc:HGNC:21248]
ENSG00000133739	3.15781	4.98574	-0.658882	4.14e-06	0.000518472	TRUE	LRRCC1	leucine rich repeat and coiled-coil centrosomal protein 1 [Source:HGNC Symbol;Acc:HGNC:29373]
ENSG00000197415	9.13143	14.5015	-0.667288	4.14e-06	0.000518472	TRUE	VEPH1	ventricular zone expressed PH domain containing 1 [Source:HGNC Symbol;Acc:HGNC:25735]
ENSG00000112029	8.21365	14.4564	-0.815614	4.22e-06	0.000524725	TRUE	FBXO5	F-box protein 5 [Source:HGNC Symbol;Acc:HGNC:13584]
ENSG00000114423	18.2895	10.602	0.786681	4.51e-06	0.000549005	TRUE	CBLB	Cbl proto-oncogene B [Source:HGNC Symbol;Acc:HGNC:1542]
ENSG00000149636	13.7905	22.6837	-0.717982	4.49e-06	0.000549005	TRUE	DSN1	DSN1 homolog, MIS12 kinetochore complex component [Source:HGNC Symbol;Acc:HGNC:16165]
ENSG00000178878	0.90116	1.98313	-1.13792	4.46e-06	0.000549005	TRUE	APOLD1	apolipoprotein L domain containing 1 [Source:HGNC Symbol;Acc:HGNC:25268]
ENSG00000196793	3.50373	5.96242	-0.767005	4.57e-06	0.000552436	TRUE	ZNF239	zinc finger protein 239 [Source:HGNC Symbol;Acc:HGNC:13031]
ENSG00000023902	32.1816	22.5255	0.51468	4.65e-06	0.000554666	TRUE	PLEKHO1	pleckstrin homology domain containing O1 [Source:HGNC Symbol;Acc:HGNC:24310]
ENSG00000145386	9.70382	18.1173	-0.900743	4.66e-06	0.000554666	TRUE	CCNA2	cyclin A2 [Source:HGNC Symbol;Acc:HGNC:1578]
ENSG00000204406	3.68392	5.74751	-0.641693	5.13e-06	0.000606333	TRUE	MBD5	methyl-CpG binding domain protein 5 [Source:HGNC Symbol;Acc:HGNC:20444]
ENSG00000109971	994.553	1486.26	-0.579565	5.22e-06	0.000612835	TRUE	HSPA8	heat shock protein family A (Hsp70) member 8 [Source:HGNC Symbol;Acc:HGNC:5241]
ENSG00000116830	11.6303	17.5126	-0.590497	5.34e-06	0.000622971	TRUE	TTF2	transcription termination factor 2 [Source:HGNC Symbol;Acc:HGNC:12398]
ENSG00000126215	4.92703	7.92394	-0.6855	5.65e-06	0.00065079	TRUE	XRCC3	X-ray repair cross complementing 3 [Source:HGNC Symbol;Acc:HGNC:12830]
ENSG00000135045	6.03363	9.04099	-0.583454	5.69e-06	0.00065079	TRUE	C9orf40	chromosome 9 open reading frame 40 [Source:HGNC Symbol;Acc:HGNC:23433]
ENSG00000158402	1.64399	3.86311	-1.23256	5.66e-06	0.00065079	TRUE	CDC25C	cell division cycle 25C [Source:HGNC Symbol;Acc:HGNC:1727]
ENSG00000196678	4.83649	7.63265	-0.658224	5.82e-06	0.000660882	TRUE	ERI2	ERI1 exoribonuclease family member 2 [Source:HGNC Symbol;Acc:HGNC:30541]
ENSG00000176170	151.385	105.41	0.522214	6.05e-06	0.000683043	TRUE	SPHK1	sphingosine kinase 1 [Source:HGNC Symbol;Acc:HGNC:11240]
ENSG00000241058	5.67111	9.59802	-0.759107	6.25e-06	0.000700946	TRUE	NSUN6	NOP2/Sun RNA methyltransferase family member 6 [Source:HGNC Symbol;Acc:HGNC:23529]
ENSG00000100842	3.95233	6.37228	-0.689107	6.5e-06	0.00070592	TRUE	EFS	embryonal Fyn-associated substrate [Source:HGNC Symbol;Acc:HGNC:16898]
ENSG00000118257	89.7378	60.4263	0.57054	6.4e-06	0.00070592	TRUE	NRP2	neuropilin 2 [Source:HGNC Symbol;Acc:HGNC:8005]
ENSG00000120647	7.04363	11.3294	-0.685685	6.36e-06	0.00070592	TRUE	CCDC77	coiled-coil domain containing 77 [Source:HGNC Symbol;Acc:HGNC:28203]
ENSG00000132436	8.40423	13.012	-0.63066	6.47e-06	0.00070592	TRUE	FIGNL1	fidgetin like 1 [Source:HGNC Symbol;Acc:HGNC:13286]
ENSG00000184445	16.8806	25.7236	-0.607722	6.48e-06	0.00070592	TRUE	KNTC1	kinetochore associated 1 [Source:HGNC Symbol;Acc:HGNC:17255]
ENSG00000115252	2.23275	4.34731	-0.961304	7.25e-06	0.000777171	TRUE	PDE1A	phosphodiesterase 1A [Source:HGNC Symbol;Acc:HGNC:8774]
ENSG00000136205	65.333	44.8785	0.541788	7.25e-06	0.000777171	TRUE	TNS3	tensin 3 [Source:HGNC Symbol;Acc:HGNC:21616]
ENSG00000151503	19.573	28.7899	-0.556699	7.46e-06	0.000790964	TRUE	NCAPD3	non-SMC condensin II complex subunit D3 [Source:HGNC Symbol;Acc:HGNC:28952]
ENSG00000198855	6.07234	9.78998	-0.689054	7.47e-06	0.000790964	TRUE	FICD	FIC domain containing [Source:HGNC Symbol;Acc:HGNC:18416]
ENSG00000186185	6.49696	12.2482	-0.91473	7.54e-06	0.000793589	TRUE	KIF18B	kinesin family member 18B [Source:HGNC Symbol;Acc:HGNC:27102]
ENSG00000163293	0.985525	0.320042	1.62263	7.74e-06	0.000809227	TRUE	NIPAL1	NIPA like domain containing 1 [Source:HGNC Symbol;Acc:HGNC:27194]
ENSG00000092621	21.4838	31.167	-0.536767	7.81e-06	0.00081217	TRUE	PHGDH	phosphoglycerate dehydrogenase [Source:HGNC Symbol;Acc:HGNC:8923]
ENSG00000047056	24.7282	17.2499	0.519566	7.95e-06	0.000821653	TRUE	WDR37	WD repeat domain 37 [Source:HGNC Symbol;Acc:HGNC:31406]
ENSG00000224080	6.13758	2.98674	1.0391	8.14e-06	0.000836046	TRUE	UBE2FP1	UBE2F pseudogene 1 [Source:HGNC Symbol;Acc:HGNC:44535]
ENSG00000105829	19.1242	27.3055	-0.513792	8.21e-06	0.000838134	TRUE	BET1	Bet1 golgi vesicular membrane trafficking protein [Source:HGNC Symbol;Acc:HGNC:14562]
ENSG00000079931	28.3684	39.9975	-0.495626	8.8e-06	0.000887836	TRUE	MOXD1	monooxygenase DBH like 1 [Source:HGNC Symbol;Acc:HGNC:21063]
ENSG00000165757	89.1063	60.5408	0.557619	8.8e-06	0.000887836	TRUE	KIAA1462	junctional cadherin 5 associated [Source:HGNC Symbol;Acc:HGNC:29283]
ENSG00000103196	205.935	125.283	0.717	8.95e-06	0.000897377	TRUE	CRISPLD2	cysteine rich secretory protein LCCL domain containing 2 [Source:HGNC Symbol;Acc:HGNC:25248]
ENSG00000010292	25.7819	40.9697	-0.668198	9.09e-06	0.000906186	TRUE	NCAPD2	non-SMC condensin I complex subunit D2 [Source:HGNC Symbol;Acc:HGNC:24305]
ENSG00000073331	2.29771	3.86758	-0.751232	9.68e-06	0.000919871	TRUE	ALPK1	alpha kinase 1 [Source:HGNC Symbol;Acc:HGNC:20917]
ENSG00000101670	1.15693	2.0745	-0.842459	9.65e-06	0.000919871	TRUE	LIPG	lipase G, endothelial type [Source:HGNC Symbol;Acc:HGNC:6623]
ENSG00000106399	11.7235	18.9167	-0.690257	9.39e-06	0.000919871	TRUE	RPA3	replication protein A3 [Source:HGNC Symbol;Acc:HGNC:10291]
ENSG00000137804	15.9507	29.9986	-0.911274	9.55e-06	0.000919871	TRUE	NUSAP1	nucleolar and spindle associated protein 1 [Source:HGNC Symbol;Acc:HGNC:18538]
ENSG00000137831	45.337	62.7159	-0.46814	9.4e-06	0.000919871	TRUE	UACA	uveal autoantigen with coiled-coil domains and ankyrin repeats [Source:HGNC Symbol;Acc:HGNC:15947]
ENSG00000146950	0.206663	0.0463542	2.1565	9.5e-06	0.000919871	TRUE	SHROOM2	shroom family member 2 [Source:HGNC Symbol;Acc:HGNC:630]
ENSG00000188486	20.6801	34.1229	-0.722497	9.47e-06	0.000919871	TRUE	H2AFX	H2A histone family member X [Source:HGNC Symbol;Acc:HGNC:4739]
ENSG00000196396	42.7064	30.9181	0.466001	9.43e-06	0.000919871	TRUE	PTPN1	protein tyrosine phosphatase, non-receptor type 1 [Source:HGNC Symbol;Acc:HGNC:9642]
ENSG00000225302	0.647085	1.31448	-1.02247	9.71e-06	0.000919871	TRUE	RP11-539I5.1	-
ENSG00000164985	24.5922	35.1219	-0.51417	1.03e-05	0.000971606	TRUE	PSIP1	PC4 and SFRS1 interacting protein 1 [Source:HGNC Symbol;Acc:HGNC:9527]
ENSG00000166881	7.69099	11.4333	-0.572	1.09e-05	0.00102589	TRUE	NEMP1	nuclear envelope integral membrane protein 1 [Source:HGNC Symbol;Acc:HGNC:29001]
ENSG00000132763	3.56239	5.59296	-0.650764	1.13e-05	0.00105118	TRUE	MMACHC	metabolism of cobalamin associated C [Source:HGNC Symbol;Acc:HGNC:24525]
ENSG00000071539	28.0107	48.468	-0.791053	1.13e-05	0.00105217	TRUE	TRIP13	thyroid hormone receptor interactor 13 [Source:HGNC Symbol;Acc:HGNC:12307]
ENSG00000189362	3.31209	5.37233	-0.697806	1.16e-05	0.00106521	TRUE	NEMP2	nuclear envelope integral membrane protein 2 [Source:HGNC Symbol;Acc:HGNC:33700]
ENSG00000185875	1.20069	2.0031	-0.738379	1.17e-05	0.00106884	TRUE	THNSL1	threonine synthase like 1 [Source:HGNC Symbol;Acc:HGNC:26160]
ENSG00000227036	6.56494	3.55072	0.886668	1.19e-05	0.00108152	TRUE	LINC00511	long intergenic non-protein coding RNA 511 [Source:HGNC Symbol;Acc:HGNC:43564]
ENSG00000128262	2.40888	4.41627	-0.874469	1.21e-05	0.00110132	TRUE	POM121L9P	POM121 transmembrane nucleoporin like 9, pseudogene [Source:HGNC Symbol;Acc:HGNC:30080]
ENSG00000171345	3.47059	7.47359	-1.10662	1.23e-05	0.00110842	TRUE	KRT19	keratin 19 [Source:HGNC Symbol;Acc:HGNC:6436]
ENSG00000171791	0.521554	1.05035	-1.00998	1.23e-05	0.00110842	TRUE	BCL2	BCL2, apoptosis regulator [Source:HGNC Symbol;Acc:HGNC:990]
ENSG00000137310	31.3418	53.9382	-0.783216	1.25e-05	0.0011108	TRUE	TCF19	transcription factor 19 [Source:HGNC Symbol;Acc:HGNC:11629]
ENSG00000138658	2.47788	4.12202	-0.734243	1.25e-05	0.0011108	TRUE	ZGRF1	zinc finger GRF-type containing 1 [Source:HGNC Symbol;Acc:HGNC:25654]
ENSG00000072364	113.531	73.9884	0.617715	1.31e-05	0.00115907	TRUE	AFF4	AF4/FMR2 family member 4 [Source:HGNC Symbol;Acc:HGNC:17869]
ENSG00000111247	10.8075	19.4044	-0.844349	1.33e-05	0.0011612	TRUE	RAD51AP1	RAD51 associated protein 1 [Source:HGNC Symbol;Acc:HGNC:16956]
ENSG00000128951	52.9399	82.504	-0.640107	1.33e-05	0.0011612	TRUE	DUT	deoxyuridine triphosphatase [Source:HGNC Symbol;Acc:HGNC:3078]
ENSG00000135476	4.79294	8.23569	-0.780979	1.35e-05	0.00117921	TRUE	ESPL1	extra spindle pole bodies like 1, separase [Source:HGNC Symbol;Acc:HGNC:16856]
ENSG00000162630	0.28679	0.860371	-1.58496	1.48e-05	0.00127975	TRUE	B3GALT2	beta-1,3-galactosyltransferase 2 [Source:HGNC Symbol;Acc:HGNC:917]
ENSG00000172164	9.97056	6.78734	0.554829	1.51e-05	0.00129996	TRUE	SNTB1	syntrophin beta 1 [Source:HGNC Symbol;Acc:HGNC:11168]
ENSG00000156504	11.7138	16.7052	-0.512084	1.52e-05	0.00130017	TRUE	FAM122B	family with sequence similarity 122B [Source:HGNC Symbol;Acc:HGNC:30490]
ENSG00000213514	0.199647	0.478363	-1.26065	1.52e-05	0.00130017	TRUE	RP11-428P16.2	novel zinc finger pseudogene (KIAA1629)
ENSG00000122952	27.2925	45.4615	-0.736141	1.55e-05	0.00131827	TRUE	ZWINT	ZW10 interacting kinetochore protein [Source:HGNC Symbol;Acc:HGNC:13195]
ENSG00000112742	7.80131	14.4216	-0.886444	1.57e-05	0.00131934	TRUE	TTK	TTK protein kinase [Source:HGNC Symbol;Acc:HGNC:12401]
ENSG00000221886	0.640864	1.31198	-1.03366	1.56e-05	0.00131934	TRUE	ZBED8	zinc finger BED-type containing 8 [Source:HGNC Symbol;Acc:HGNC:30804]
ENSG00000105486	11.7919	19.21	-0.704059	1.58e-05	0.0013258	TRUE	LIG1	DNA ligase 1 [Source:HGNC Symbol;Acc:HGNC:6598]
ENSG00000128573	1.01136	1.7846	-0.819306	1.66e-05	0.0013648	TRUE	FOXP2	forkhead box P2 [Source:HGNC Symbol;Acc:HGNC:13875]
ENSG00000168061	7.49869	11.6368	-0.633988	1.64e-05	0.0013648	TRUE	SAC3D1	SAC3 domain containing 1 [Source:HGNC Symbol;Acc:HGNC:30179]
ENSG00000181035	3.0091	5.23473	-0.798781	1.65e-05	0.0013648	TRUE	SLC25A42	solute carrier family 25 member 42 [Source:HGNC Symbol;Acc:HGNC:28380]
ENSG00000130592	9.2393	16.3539	-0.823784	1.68e-05	0.001376	TRUE	LSP1	lymphocyte specific protein 1 [Source:HGNC Symbol;Acc:HGNC:6707]
ENSG00000132334	2.74117	1.65522	0.727768	1.69e-05	0.001376	TRUE	PTPRE	protein tyrosine phosphatase, receptor type E [Source:HGNC Symbol;Acc:HGNC:9669]
ENSG00000160062	2.87631	1.79444	0.680686	1.7e-05	0.001376	TRUE	ZBTB8A	zinc finger and BTB domain containing 8A [Source:HGNC Symbol;Acc:HGNC:24172]
ENSG00000169519	6.94724	10.2267	-0.557829	1.7e-05	0.001376	TRUE	METTL15	methyltransferase like 15 [Source:HGNC Symbol;Acc:HGNC:26606]
ENSG00000160298	1.76852	3.59152	-1.02205	1.72e-05	0.00138829	TRUE	C21orf58	chromosome 21 open reading frame 58 [Source:HGNC Symbol;Acc:HGNC:1300]
ENSG00000118260	18.3483	27.2094	-0.568456	1.82e-05	0.0014429	TRUE	CREB1	cAMP responsive element binding protein 1 [Source:HGNC Symbol;Acc:HGNC:2345]
ENSG00000164087	4.49084	7.95432	-0.824752	1.81e-05	0.0014429	TRUE	POC1A	POC1 centriolar protein A [Source:HGNC Symbol;Acc:HGNC:24488]
ENSG00000166123	5.48602	8.24598	-0.587932	1.82e-05	0.0014429	TRUE	GPT2	glutamic--pyruvic transaminase 2 [Source:HGNC Symbol;Acc:HGNC:18062]
ENSG00000179912	5.05054	8.16842	-0.693619	1.83e-05	0.0014429	TRUE	R3HDM2	R3H domain containing 2 [Source:HGNC Symbol;Acc:HGNC:29167]
ENSG00000206530	0.707621	1.50489	-1.08861	1.86e-05	0.00146607	TRUE	CFAP44	cilia and flagella associated protein 44 [Source:HGNC Symbol;Acc:HGNC:25631]
ENSG00000131153	11.8241	20.4684	-0.791662	1.9e-05	0.00148405	TRUE	GINS2	GINS complex subunit 2 [Source:HGNC Symbol;Acc:HGNC:24575]
ENSG00000169174	2.55692	3.9757	-0.636801	1.9e-05	0.00148405	TRUE	PCSK9	proprotein convertase subtilisin/kexin type 9 [Source:HGNC Symbol;Acc:HGNC:20001]
ENSG00000121152	8.27927	14.6037	-0.818759	2.02e-05	0.00156673	TRUE	NCAPH	non-SMC condensin I complex subunit H [Source:HGNC Symbol;Acc:HGNC:1112]
ENSG00000163584	98.7313	140.654	-0.510566	2.07e-05	0.00159851	TRUE	RPL22L1	ribosomal protein L22 like 1 [Source:HGNC Symbol;Acc:HGNC:27610]
ENSG00000100526	4.41368	9.72245	-1.13934	2.11e-05	0.00162272	TRUE	CDKN3	cyclin dependent kinase inhibitor 3 [Source:HGNC Symbol;Acc:HGNC:1791]
ENSG00000170915	1.90614	3.05556	-0.680783	2.16e-05	0.00165203	TRUE	PAQR8	progestin and adipoQ receptor family member 8 [Source:HGNC Symbol;Acc:HGNC:15708]
ENSG00000097046	7.32263	11.8007	-0.688436	2.18e-05	0.00166121	TRUE	CDC7	cell division cycle 7 [Source:HGNC Symbol;Acc:HGNC:1745]
ENSG00000101003	15.3542	25.8652	-0.752379	2.19e-05	0.00166183	TRUE	GINS1	GINS complex subunit 1 [Source:HGNC Symbol;Acc:HGNC:28980]
ENSG00000197122	30.3274	21.7561	0.479203	2.27e-05	0.00171245	TRUE	SRC	SRC proto-oncogene, non-receptor tyrosine kinase [Source:HGNC Symbol;Acc:HGNC:11283]
ENSG00000066583	7.78384	11.5855	-0.573769	2.31e-05	0.0017343	TRUE	ISOC1	isochorismatase domain containing 1 [Source:HGNC Symbol;Acc:HGNC:24254]
ENSG00000163535	16.2083	26.9969	-0.73606	2.34e-05	0.00175471	TRUE	SGOL2	shugoshin 2 [Source:HGNC Symbol;Acc:HGNC:30812]
ENSG00000198056	8.08409	13.4236	-0.731612	2.41e-05	0.00179433	TRUE	PRIM1	DNA primase subunit 1 [Source:HGNC Symbol;Acc:HGNC:9369]
ENSG00000075702	3.45618	5.73208	-0.729882	2.46e-05	0.00182299	TRUE	WDR62	WD repeat domain 62 [Source:HGNC Symbol;Acc:HGNC:24502]
ENSG00000197299	4.40203	7.34595	-0.73878	2.5e-05	0.00184561	TRUE	BLM	BLM RecQ like helicase [Source:HGNC Symbol;Acc:HGNC:1058]
ENSG00000226752	2.91474	5.46233	-0.906148	2.58e-05	0.00189923	TRUE	PSMD5-AS1	cutA divalent cation tolerance homolog-like, pseudogene [Source:HGNC Symbol;Acc:HGNC:27367]
ENSG00000088826	10.0924	6.14572	0.715611	2.6e-05	0.00190412	TRUE	SMOX	spermine oxidase [Source:HGNC Symbol;Acc:HGNC:15862]
ENSG00000135111	83.8047	57.584	0.541363	2.62e-05	0.00190412	TRUE	TBX3	T-box 3 [Source:HGNC Symbol;Acc:HGNC:11602]
ENSG00000197555	38.4752	27.0882	0.506261	2.62e-05	0.00190412	TRUE	SIPA1L1	signal induced proliferation associated 1 like 1 [Source:HGNC Symbol;Acc:HGNC:20284]
ENSG00000187800	4.99442	8.14295	-0.705233	2.64e-05	0.00190764	TRUE	PEAR1	platelet endothelial aggregation receptor 1 [Source:HGNC Symbol;Acc:HGNC:33631]
ENSG00000271270	1.26346	2.63888	-1.06254	2.65e-05	0.00190764	TRUE	TMCC1-AS1	TMCC1 antisense RNA 1 (head to head) [Source:HGNC Symbol;Acc:HGNC:49060]
ENSG00000002016	3.50994	6.82726	-0.95986	2.78e-05	0.00199465	TRUE	RAD52	RAD52 homolog, DNA repair protein [Source:HGNC Symbol;Acc:HGNC:9824]
ENSG00000125730	3.49992	6.41232	-0.873525	3.02e-05	0.00214939	TRUE	C3	complement C3 [Source:HGNC Symbol;Acc:HGNC:1318]
ENSG00000140332	13.3405	8.86041	0.590365	3.02e-05	0.00214939	TRUE	TLE3	transducin like enhancer of split 3 [Source:HGNC Symbol;Acc:HGNC:11839]
ENSG00000187479	12.7057	8.04529	0.65926	3.03e-05	0.00214939	TRUE	C11orf96	chromosome 11 open reading frame 96 [Source:HGNC Symbol;Acc:HGNC:38675]
ENSG00000080839	9.83028	14.774	-0.587756	3.14e-05	0.002204	TRUE	RBL1	RB transcriptional corepressor like 1 [Source:HGNC Symbol;Acc:HGNC:9893]
ENSG00000120802	53.0344	84.9677	-0.679987	3.13e-05	0.002204	TRUE	TMPO	thymopoietin [Source:HGNC Symbol;Acc:HGNC:11875]
ENSG00000171848	92.8517	157.756	-0.764694	3.25e-05	0.00226972	TRUE	RRM2	ribonucleotide reductase regulatory subunit M2 [Source:HGNC Symbol;Acc:HGNC:10452]
ENSG00000254685	9.47561	13.6877	-0.530587	3.26e-05	0.00226972	TRUE	FPGT	fucose-1-phosphate guanylyltransferase [Source:HGNC Symbol;Acc:HGNC:3825]
ENSG00000100297	57.1198	82.774	-0.535185	3.31e-05	0.00228197	TRUE	MCM5	minichromosome maintenance complex component 5 [Source:HGNC Symbol;Acc:HGNC:6948]
ENSG00000169679	12.1585	22.2854	-0.874129	3.31e-05	0.00228197	TRUE	BUB1	BUB1 mitotic checkpoint serine/threonine kinase [Source:HGNC Symbol;Acc:HGNC:1148]
ENSG00000243701	7.4487	11.2579	-0.595878	3.31e-05	0.00228197	TRUE	LINC00883	DPPA2 upstream binding RNA [Source:HGNC Symbol;Acc:HGNC:48569]
ENSG00000049541	25.8786	40.0733	-0.63088	3.4e-05	0.00231691	TRUE	RFC2	replication factor C subunit 2 [Source:HGNC Symbol;Acc:HGNC:9970]
ENSG00000062822	15.8436	23.5644	-0.572705	3.4e-05	0.00231691	TRUE	POLD1	DNA polymerase delta 1, catalytic subunit [Source:HGNC Symbol;Acc:HGNC:9175]
ENSG00000143630	1.14564	2.30864	-1.01089	3.38e-05	0.00231691	TRUE	HCN3	hyperpolarization activated cyclic nucleotide gated potassium channel 3 [Source:HGNC Symbol;Acc:HGNC:19183]
ENSG00000124788	8.86468	6.02089	0.55809	3.43e-05	0.00232658	TRUE	ATXN1	ataxin 1 [Source:HGNC Symbol;Acc:HGNC:10548]
ENSG00000148677	79.6014	136.977	-0.783072	3.53e-05	0.00238441	TRUE	ANKRD1	ankyrin repeat domain 1 [Source:HGNC Symbol;Acc:HGNC:15819]
ENSG00000166801	21.2399	32.7001	-0.622519	3.94e-05	0.00264016	TRUE	FAM111A	family with sequence similarity 111 member A [Source:HGNC Symbol;Acc:HGNC:24725]
ENSG00000172716	50.0619	67.8374	-0.438367	3.94e-05	0.00264016	TRUE	SLFN11	schlafen family member 11 [Source:HGNC Symbol;Acc:HGNC:26633]
ENSG00000093009	17.8082	29.1191	-0.709428	3.97e-05	0.0026485	TRUE	CDC45	cell division cycle 45 [Source:HGNC Symbol;Acc:HGNC:1739]
ENSG00000119640	5.30295	8.73227	-0.719561	4.04e-05	0.00268294	TRUE	ACYP1	acylphosphatase 1 [Source:HGNC Symbol;Acc:HGNC:179]
ENSG00000007968	1.5898	2.82943	-0.831669	4.14e-05	0.00274189	TRUE	E2F2	E2F transcription factor 2 [Source:HGNC Symbol;Acc:HGNC:3114]
ENSG00000143507	17.2971	12.0979	0.515775	4.2e-05	0.00276972	TRUE	DUSP10	dual specificity phosphatase 10 [Source:HGNC Symbol;Acc:HGNC:3065]
ENSG00000275074	2.75817	4.50065	-0.706421	4.21e-05	0.00276972	TRUE	NUDT18	nudix hydrolase 18 [Source:HGNC Symbol;Acc:HGNC:26194]
ENSG00000184992	2.53456	3.65123	-0.526644	4.27e-05	0.00279351	TRUE	BRI3BP	BRI3 binding protein [Source:HGNC Symbol;Acc:HGNC:14251]
ENSG00000111981	6.80559	4.34717	0.646643	4.29e-05	0.00279751	TRUE	ULBP1	UL16 binding protein 1 [Source:HGNC Symbol;Acc:HGNC:14893]
ENSG00000186767	1.92394	3.11324	-0.694359	4.4e-05	0.00286074	TRUE	SPIN4	spindlin family member 4 [Source:HGNC Symbol;Acc:HGNC:27040]
ENSG00000113742	9.57935	6.47045	0.566061	4.53e-05	0.00292307	TRUE	CPEB4	cytoplasmic polyadenylation element binding protein 4 [Source:HGNC Symbol;Acc:HGNC:21747]
ENSG00000185347	3.91081	6.62044	-0.75946	4.53e-05	0.00292307	TRUE	C14orf80	tubulin epsilon and delta complex 1 [Source:HGNC Symbol;Acc:HGNC:20127]
ENSG00000105011	18.4916	32.2094	-0.800616	4.69e-05	0.00299367	TRUE	ASF1B	anti-silencing function 1B histone chaperone [Source:HGNC Symbol;Acc:HGNC:20996]
ENSG00000105173	6.44866	10.1164	-0.649631	4.71e-05	0.00299367	TRUE	CCNE1	cyclin E1 [Source:HGNC Symbol;Acc:HGNC:1589]
ENSG00000198270	2.48349	4.20087	-0.758317	4.69e-05	0.00299367	TRUE	TMEM116	transmembrane protein 116 [Source:HGNC Symbol;Acc:HGNC:25084]
ENSG00000259721	2.76035	1.48488	0.894507	4.7e-05	0.00299367	TRUE	RP11-758N13.1	-
ENSG00000197635	46.8966	32.4397	0.531722	4.75e-05	0.00300824	TRUE	DPP4	dipeptidyl peptidase 4 [Source:HGNC Symbol;Acc:HGNC:3009]
ENSG00000119333	25.2678	37.3695	-0.564564	4.78e-05	0.00301315	TRUE	WDR34	WD repeat domain 34 [Source:HGNC Symbol;Acc:HGNC:28296]
ENSG00000065328	11.5397	17.3497	-0.588297	4.85e-05	0.0030485	TRUE	MCM10	minichromosome maintenance 10 replication initiation factor [Source:HGNC Symbol;Acc:HGNC:18043]
ENSG00000166341	2.29436	1.5482	0.567501	4.91e-05	0.00307073	TRUE	DCHS1	dachsous cadherin-related 1 [Source:HGNC Symbol;Acc:HGNC:13681]
ENSG00000064692	1.2505	0.552216	1.1792	4.94e-05	0.0030795	TRUE	SNCAIP	synuclein alpha interacting protein [Source:HGNC Symbol;Acc:HGNC:11139]
ENSG00000138587	2.18387	4.07376	-0.899473	4.99e-05	0.00310167	TRUE	MNS1	meiosis specific nuclear structural 1 [Source:HGNC Symbol;Acc:HGNC:29636]
ENSG00000184897	14.7295	10.4703	0.492405	5.26e-05	0.00325604	TRUE	H1FX	H1 histone family member X [Source:HGNC Symbol;Acc:HGNC:4722]
ENSG00000144283	16.2877	22.4865	-0.465279	5.31e-05	0.00327737	TRUE	PKP4	plakophilin 4 [Source:HGNC Symbol;Acc:HGNC:9026]
ENSG00000094804	35.0961	53.4455	-0.606757	5.46e-05	0.00335921	TRUE	CDC6	cell division cycle 6 [Source:HGNC Symbol;Acc:HGNC:1744]
ENSG00000038295	3.09905	1.73683	0.835369	5.5e-05	0.00336634	TRUE	TLL1	tolloid like 1 [Source:HGNC Symbol;Acc:HGNC:11843]
ENSG00000106511	1.46711	2.39726	-0.708408	5.56e-05	0.00339545	TRUE	MEOX2	mesenchyme homeobox 2 [Source:HGNC Symbol;Acc:HGNC:7014]
ENSG00000076382	15.1053	26.44	-0.807666	5.62e-05	0.0034176	TRUE	SPAG5	sperm associated antigen 5 [Source:HGNC Symbol;Acc:HGNC:13452]
ENSG00000158169	6.27153	9.39686	-0.583362	5.79e-05	0.00349759	TRUE	FANCC	FA complementation group C [Source:HGNC Symbol;Acc:HGNC:3584]
ENSG00000176490	4.50991	2.88597	0.644042	5.78e-05	0.00349759	TRUE	DIRAS1	DIRAS family GTPase 1 [Source:HGNC Symbol;Acc:HGNC:19127]
ENSG00000109685	29.3669	43.4417	-0.564888	5.85e-05	0.0035193	TRUE	WHSC1	nuclear receptor binding SET domain protein 2 [Source:HGNC Symbol;Acc:HGNC:12766]
ENSG00000122966	5.01528	8.69655	-0.794113	5.91e-05	0.00354443	TRUE	CIT	citron rho-interacting serine/threonine kinase [Source:HGNC Symbol;Acc:HGNC:1985]
ENSG00000147854	32.2444	46.2256	-0.519643	5.96e-05	0.00355988	TRUE	UHRF2	ubiquitin like with PHD and ring finger domains 2 [Source:HGNC Symbol;Acc:HGNC:12557]
ENSG00000137404	8.69819	13.1738	-0.59889	6.03e-05	0.00358143	TRUE	NRM	nurim [Source:HGNC Symbol;Acc:HGNC:8003]
ENSG00000166845	5.21546	7.66153	-0.554838	6.02e-05	0.00358143	TRUE	C18orf54	chromosome 18 open reading frame 54 [Source:HGNC Symbol;Acc:HGNC:13796]
ENSG00000223891	1.27044	2.38818	-0.910585	6.2e-05	0.00366563	TRUE	OSER1-AS1	OSER1 divergent transcript [Source:HGNC Symbol;Acc:HGNC:48585]
ENSG00000115884	9.4875	15.1944	-0.679443	6.24e-05	0.00367604	TRUE	SDC1	syndecan 1 [Source:HGNC Symbol;Acc:HGNC:10658]
ENSG00000119139	20.7794	13.6123	0.610238	6.54e-05	0.00378395	TRUE	TJP2	tight junction protein 2 [Source:HGNC Symbol;Acc:HGNC:11828]
ENSG00000134222	6.25696	10.2742	-0.71549	6.45e-05	0.00378395	TRUE	PSRC1	proline and serine rich coiled-coil 1 [Source:HGNC Symbol;Acc:HGNC:24472]
ENSG00000169964	2.48578	4.09043	-0.718555	6.54e-05	0.00378395	TRUE	TMEM42	transmembrane protein 42 [Source:HGNC Symbol;Acc:HGNC:28444]
ENSG00000172086	12.2022	17.7091	-0.537349	6.51e-05	0.00378395	TRUE	KRCC1	lysine rich coiled-coil 1 [Source:HGNC Symbol;Acc:HGNC:28039]
ENSG00000178860	11.8641	7.6845	0.626575	6.55e-05	0.00378395	TRUE	MSC	musculin [Source:HGNC Symbol;Acc:HGNC:7321]
ENSG00000214826	1.88927	3.38775	-0.842495	6.54e-05	0.00378395	TRUE	DDX12P	DEAD/H-box helicase 12, pseudogene [Source:HGNC Symbol;Acc:HGNC:2737]
ENSG00000109805	19.4282	32.9147	-0.76058	6.76e-05	0.00388867	TRUE	NCAPG	non-SMC condensin I complex subunit G [Source:HGNC Symbol;Acc:HGNC:24304]
ENSG00000092853	10.113	16.0477	-0.666158	6.96e-05	0.00399503	TRUE	CLSPN	claspin [Source:HGNC Symbol;Acc:HGNC:19715]
ENSG00000265688	1.9261	3.36042	-0.802963	7.05e-05	0.00402804	TRUE	MAFG-AS1	MAFG divergent transcript [Source:HGNC Symbol;Acc:HGNC:43649]
ENSG00000169683	13.5693	19.7664	-0.542711	7.37e-05	0.0042019	TRUE	LRRC45	leucine rich repeat containing 45 [Source:HGNC Symbol;Acc:HGNC:28302]
ENSG00000164530	0.380947	1.10103	-1.53119	7.4e-05	0.00420465	TRUE	PI16	peptidase inhibitor 16 [Source:HGNC Symbol;Acc:HGNC:21245]
ENSG00000051180	10.8936	18.1818	-0.739006	7.5e-05	0.0042327	TRUE	RAD51	RAD51 recombinase [Source:HGNC Symbol;Acc:HGNC:9817]
ENSG00000148154	42.9159	60.2036	-0.488336	7.5e-05	0.0042327	TRUE	UGCG	UDP-glucose ceramide glucosyltransferase [Source:HGNC Symbol;Acc:HGNC:12524]
ENSG00000164548	42.7207	58.948	-0.464508	7.77e-05	0.00437043	TRUE	TRA2A	transformer 2 alpha homolog [Source:HGNC Symbol;Acc:HGNC:16645]
ENSG00000157470	1.12249	2.47144	-1.13865	7.98e-05	0.00447129	TRUE	FAM81A	family with sequence similarity 81 member A [Source:HGNC Symbol;Acc:HGNC:28379]
ENSG00000154839	9.61429	17.3344	-0.850387	8.1e-05	0.00452665	TRUE	SKA1	spindle and kinetochore associated complex subunit 1 [Source:HGNC Symbol;Acc:HGNC:28109]
ENSG00000133818	89.4471	119.343	-0.416005	8.42e-05	0.00469113	TRUE	RRAS2	RAS related 2 [Source:HGNC Symbol;Acc:HGNC:17271]
ENSG00000157456	7.5481	13.8497	-0.875666	8.66e-05	0.00480911	TRUE	CCNB2	cyclin B2 [Source:HGNC Symbol;Acc:HGNC:1580]
ENSG00000123572	1.12513	1.83944	-0.709174	8.7e-05	0.00481516	TRUE	NRK	Nik related kinase [Source:HGNC Symbol;Acc:HGNC:25391]
ENSG00000198176	151.397	206.714	-0.449293	8.74e-05	0.0048182	TRUE	TFDP1	transcription factor Dp-1 [Source:HGNC Symbol;Acc:HGNC:11749]
ENSG00000108175	25.7326	15.8512	0.699005	8.8e-05	0.00483726	TRUE	ZMIZ1	zinc finger MIZ-type containing 1 [Source:HGNC Symbol;Acc:HGNC:16493]
ENSG00000182831	15.6173	11.3784	0.456848	8.84e-05	0.00484551	TRUE	C16orf72	chromosome 16 open reading frame 72 [Source:HGNC Symbol;Acc:HGNC:30103]
ENSG00000102780	8.86928	5.52888	0.68183	8.92e-05	0.00485572	TRUE	DGKH	diacylglycerol kinase eta [Source:HGNC Symbol;Acc:HGNC:2854]
ENSG00000152495	2.2756	3.72299	-0.710215	8.89e-05	0.00485572	TRUE	CAMK4	calcium/calmodulin dependent protein kinase IV [Source:HGNC Symbol;Acc:HGNC:1464]
ENSG00000111731	14.5273	20.0565	-0.465301	9.06e-05	0.00491658	TRUE	C2CD5	C2 calcium dependent domain containing 5 [Source:HGNC Symbol;Acc:HGNC:29062]
ENSG00000013573	14.5743	21.3776	-0.552672	9.26e-05	0.00501177	TRUE	DDX11	DEAD/H-box helicase 11 [Source:HGNC Symbol;Acc:HGNC:2736]
ENSG00000136982	11.2757	16.4077	-0.541152	9.51e-05	0.00509911	TRUE	DSCC1	DNA replication and sister chromatid cohesion 1 [Source:HGNC Symbol;Acc:HGNC:24453]
ENSG00000166037	17.1212	23.6287	-0.464757	9.46e-05	0.00509911	TRUE	CEP57	centrosomal protein 57 [Source:HGNC Symbol;Acc:HGNC:30794]
ENSG00000171388	0.212857	0.4898	-1.20231	9.54e-05	0.00509911	TRUE	APLN	apelin [Source:HGNC Symbol;Acc:HGNC:16665]
ENSG00000243943	3.21052	5.07825	-0.661527	9.53e-05	0.00509911	TRUE	ZNF512	zinc finger protein 512 [Source:HGNC Symbol;Acc:HGNC:29380]
ENSG00000078177	4.11636	2.74194	0.586169	9.58e-05	0.00510179	TRUE	N4BP2	NEDD4 binding protein 2 [Source:HGNC Symbol;Acc:HGNC:29851]
ENSG00000102098	1.431	2.32036	-0.697325	9.74e-05	0.00517478	TRUE	SCML2	Scm polycomb group protein like 2 [Source:HGNC Symbol;Acc:HGNC:10581]
ENSG00000187605	1.93646	1.04749	0.886484	9.79e-05	0.0051832	TRUE	TET3	tet methylcytosine dioxygenase 3 [Source:HGNC Symbol;Acc:HGNC:28313]
ENSG00000172244	3.5642	5.65399	-0.665688	0.000100261	0.00529134	TRUE	C5orf34	chromosome 5 open reading frame 34 [Source:HGNC Symbol;Acc:HGNC:24738]
ENSG00000035499	1.61888	3.20966	-0.987422	0.000102488	0.00539226	TRUE	DEPDC1B	DEP domain containing 1B [Source:HGNC Symbol;Acc:HGNC:24902]
ENSG00000106462	9.58022	14.4706	-0.594993	0.000106349	0.00557827	TRUE	EZH2	enhancer of zeste 2 polycomb repressive complex 2 subunit [Source:HGNC Symbol;Acc:HGNC:3527]
ENSG00000111331	6.02025	8.9355	-0.569725	0.000110685	0.005788	TRUE	OAS3	2'-5'-oligoadenylate synthetase 3 [Source:HGNC Symbol;Acc:HGNC:8088]
ENSG00000117697	16.2137	22.5562	-0.476309	0.000112838	0.00588265	TRUE	NSL1	NSL1, MIS12 kinetochore complex component [Source:HGNC Symbol;Acc:HGNC:24548]
ENSG00000132196	7.98161	12.1114	-0.601618	0.000116775	0.00606944	TRUE	HSD17B7	hydroxysteroid 17-beta dehydrogenase 7 [Source:HGNC Symbol;Acc:HGNC:5215]
ENSG00000135069	21.9414	34.5126	-0.653465	0.00011786	0.00610734	TRUE	PSAT1	phosphoserine aminotransferase 1 [Source:HGNC Symbol;Acc:HGNC:19129]
ENSG00000149503	16.0917	23.2587	-0.531455	0.000122489	0.00632813	TRUE	INCENP	inner centromere protein [Source:HGNC Symbol;Acc:HGNC:6058]
ENSG00000173540	11.9203	16.1487	-0.438003	0.000123425	0.0063573	TRUE	GMPPB	GDP-mannose pyrophosphorylase B [Source:HGNC Symbol;Acc:HGNC:22932]
ENSG00000166016	7.88828	5.20251	0.600503	0.000125077	0.00642313	TRUE	ABTB2	ankyrin repeat and BTB domain containing 2 [Source:HGNC Symbol;Acc:HGNC:23842]
ENSG00000185379	9.08513	13.6699	-0.589419	0.000125594	0.0064304	TRUE	RAD51D	RAD51 paralog D [Source:HGNC Symbol;Acc:HGNC:9823]
ENSG00000051596	22.3619	31.9532	-0.514917	0.000127874	0.00650829	TRUE	THOC3	THO complex 3 [Source:HGNC Symbol;Acc:HGNC:19072]
ENSG00000152137	21.0734	13.4222	0.650802	0.000127709	0.00650829	TRUE	HSPB8	heat shock protein family B (small) member 8 [Source:HGNC Symbol;Acc:HGNC:30171]
ENSG00000119280	32.8885	23.683	0.473734	0.000129504	0.00655238	TRUE	C1orf198	chromosome 1 open reading frame 198 [Source:HGNC Symbol;Acc:HGNC:25900]
ENSG00000276043	29.5061	41.6311	-0.496651	0.000129266	0.00655238	TRUE	UHRF1	ubiquitin like with PHD and ring finger domains 1 [Source:HGNC Symbol;Acc:HGNC:12556]
ENSG00000148158	14.1831	10.1419	0.483835	0.000131719	0.00663452	TRUE	SNX30	sorting nexin family member 30 [Source:HGNC Symbol;Acc:HGNC:23685]
ENSG00000259768	0.372686	0.660534	-0.82567	0.000131901	0.00663452	TRUE	RP5-991G20.1	novel transcript, antisense to ZFHX3
ENSG00000165244	6.45433	9.78209	-0.599876	0.00013487	0.00676403	TRUE	ZNF367	zinc finger protein 367 [Source:HGNC Symbol;Acc:HGNC:18320]
ENSG00000114529	2.51933	1.24832	1.01306	0.000135332	0.00676737	TRUE	C3orf52	chromosome 3 open reading frame 52 [Source:HGNC Symbol;Acc:HGNC:26255]
ENSG00000204217	18.7971	12.4775	0.591185	0.000136219	0.00679193	TRUE	BMPR2	bone morphogenetic protein receptor type 2 [Source:HGNC Symbol;Acc:HGNC:1078]
ENSG00000188811	3.00671	4.34671	-0.531739	0.000139672	0.00694394	TRUE	NHLRC3	NHL repeat containing 3 [Source:HGNC Symbol;Acc:HGNC:33751]
ENSG00000136999	1.05751	1.90447	-0.848722	0.000142665	0.00707224	TRUE	NOV	nephroblastoma overexpressed [Source:HGNC Symbol;Acc:HGNC:7885]
ENSG00000158062	4.87487	7.8798	-0.692795	0.000144612	0.00714807	TRUE	UBXN11	UBX domain protein 11 [Source:HGNC Symbol;Acc:HGNC:30600]
ENSG00000235381	0.1164	0.32782	-1.49381	0.000146038	0.00719782	TRUE	RP11-477D19.2	novel transcript
ENSG00000163507	9.99861	16.0096	-0.679137	0.000147352	0.00724176	TRUE	KIAA1524	cell proliferation regulating inhibitor of protein phosphatase 2A [Source:HGNC Symbol;Acc:HGNC:29302]
ENSG00000124831	220.015	163.991	0.423992	0.000147853	0.00724565	TRUE	LRRFIP1	LRR binding FLII interacting protein 1 [Source:HGNC Symbol;Acc:HGNC:6702]
ENSG00000111581	24.6445	33.3289	-0.435503	0.000154253	0.00753775	TRUE	NUP107	nucleoporin 107 [Source:HGNC Symbol;Acc:HGNC:29914]
ENSG00000125430	28.9294	22.0659	0.390718	0.000156717	0.00757187	TRUE	HS3ST3B1	heparan sulfate-glucosamine 3-sulfotransferase 3B1 [Source:HGNC Symbol;Acc:HGNC:5198]
ENSG00000152147	7.43469	10.7593	-0.533244	0.000155578	0.00757187	TRUE	GEMIN6	gem nuclear organelle associated protein 6 [Source:HGNC Symbol;Acc:HGNC:20044]
ENSG00000184408	3.20246	4.75922	-0.571542	0.000155931	0.00757187	TRUE	KCND2	potassium voltage-gated channel subfamily D member 2 [Source:HGNC Symbol;Acc:HGNC:6238]
ENSG00000278259	30.092	41.07	-0.448705	0.000156376	0.00757187	TRUE	MYO19	myosin XIX [Source:HGNC Symbol;Acc:HGNC:26234]
ENSG00000204536	26.265	36.3514	-0.468869	0.000159165	0.00766852	TRUE	CCHCR1	coiled-coil alpha-helical rod protein 1 [Source:HGNC Symbol;Acc:HGNC:13930]
ENSG00000198586	26.0745	18.8983	0.46438	0.000161987	0.00778262	TRUE	TLK1	tousled like kinase 1 [Source:HGNC Symbol;Acc:HGNC:11841]
ENSG00000026103	109.784	81.1696	0.435654	0.000162969	0.00780795	TRUE	FAS	Fas cell surface death receptor [Source:HGNC Symbol;Acc:HGNC:11920]
ENSG00000163661	234.507	618.577	-1.39932	0.000164259	0.00784783	TRUE	PTX3	pentraxin 3 [Source:HGNC Symbol;Acc:HGNC:9692]
ENSG00000247556	39.6276	53.7045	-0.438535	0.000167406	0.00797594	TRUE	OIP5-AS1	OIP5 antisense RNA 1 [Source:HGNC Symbol;Acc:HGNC:43563]
ENSG00000178096	5.80488	9.0168	-0.635349	0.000169218	0.00803996	TRUE	BOLA1	bolA family member 1 [Source:HGNC Symbol;Acc:HGNC:24263]
ENSG00000169515	12.6552	17.1894	-0.441791	0.000174256	0.00825645	TRUE	CCDC8	coiled-coil domain containing 8 [Source:HGNC Symbol;Acc:HGNC:25367]
ENSG00000054523	24.6286	17.6417	0.481348	0.000177222	0.0082853	TRUE	KIF1B	kinesin family member 1B [Source:HGNC Symbol;Acc:HGNC:16636]
ENSG00000101412	11.7433	17.4699	-0.573032	0.00017578	0.0082853	TRUE	E2F1	E2F transcription factor 1 [Source:HGNC Symbol;Acc:HGNC:3113]
ENSG00000134253	0.798339	1.46253	-0.873393	0.000177309	0.0082853	TRUE	TRIM45	tripartite motif containing 45 [Source:HGNC Symbol;Acc:HGNC:19018]
ENSG00000140534	1.64235	2.59377	-0.659289	0.000177285	0.0082853	TRUE	TICRR	TOPBP1 interacting checkpoint and replication regulator [Source:HGNC Symbol;Acc:HGNC:28704]
ENSG00000249042	0.833922	1.7564	-1.07464	0.000177763	0.0082853	TRUE	CTD-2015H6.3	-
ENSG00000280187	0.348522	0.699415	-1.0049	0.000176817	0.0082853	TRUE	CTC-351M12.1	TEC
ENSG00000109674	2.48619	4.52136	-0.862821	0.000178398	0.00829235	TRUE	NEIL3	nei like DNA glycosylase 3 [Source:HGNC Symbol;Acc:HGNC:24573]
ENSG00000068305	25.1463	18.1983	0.466537	0.000179825	0.00833612	TRUE	MEF2A	myocyte enhancer factor 2A [Source:HGNC Symbol;Acc:HGNC:6993]
ENSG00000164070	0.988933	1.54933	-0.647698	0.000181286	0.00835864	TRUE	HSPA4L	heat shock protein family A (Hsp70) member 4 like [Source:HGNC Symbol;Acc:HGNC:17041]
ENSG00000168010	4.42392	7.9444	-0.844612	0.000180975	0.00835864	TRUE	ATG16L2	autophagy related 16 like 2 [Source:HGNC Symbol;Acc:HGNC:25464]
ENSG00000111554	5.00717	7.29035	-0.541992	0.000184435	0.00848103	TRUE	MDM1	Mdm1 nuclear protein [Source:HGNC Symbol;Acc:HGNC:29917]
ENSG00000106617	24.7064	34.351	-0.475465	0.000185322	0.00849904	TRUE	PRKAG2	protein kinase AMP-activated non-catalytic subunit gamma 2 [Source:HGNC Symbol;Acc:HGNC:9386]
ENSG00000173599	6.85308	9.75732	-0.509733	0.000193905	0.00886894	TRUE	PC	pyruvate carboxylase [Source:HGNC Symbol;Acc:HGNC:8636]
ENSG00000064393	82.9576	53.6875	0.627787	0.000195058	0.008888	TRUE	HIPK2	homeodomain interacting protein kinase 2 [Source:HGNC Symbol;Acc:HGNC:14402]
ENSG00000146143	23.4833	32.731	-0.479022	0.000195358	0.008888	TRUE	PRIM2	DNA primase subunit 2 [Source:HGNC Symbol;Acc:HGNC:9370]
ENSG00000146670	32.7956	53.2556	-0.699429	0.000202884	0.00920602	TRUE	CDCA5	cell division cycle associated 5 [Source:HGNC Symbol;Acc:HGNC:14626]
ENSG00000121741	15.8543	11.3536	0.481725	0.000204581	0.00925851	TRUE	ZMYM2	zinc finger MYM-type containing 2 [Source:HGNC Symbol;Acc:HGNC:12989]
ENSG00000087299	4.68558	7.08572	-0.596685	0.000210339	0.00949402	TRUE	L2HGDH	L-2-hydroxyglutarate dehydrogenase [Source:HGNC Symbol;Acc:HGNC:20499]
ENSG00000151849	6.59944	9.34135	-0.501289	0.000212295	0.00953214	TRUE	CENPJ	centromere protein J [Source:HGNC Symbol;Acc:HGNC:17272]
ENSG00000176697	1.19775	1.83883	-0.618457	0.000212193	0.00953214	TRUE	BDNF	brain derived neurotrophic factor [Source:HGNC Symbol;Acc:HGNC:1033]
ENSG00000254473	1.33462	2.64002	-0.984117	0.000213057	0.00954137	TRUE	RP11-522I20.3	-
ENSG00000173588	8.47777	12.6811	-0.580925	0.000214286	0.00957144	TRUE	CEP83	centrosomal protein 83 [Source:HGNC Symbol;Acc:HGNC:17966]
ENSG00000020577	41.3199	29.862	0.468523	0.000217035	0.0095943	TRUE	SAMD4A	sterile alpha motif domain containing 4A [Source:HGNC Symbol;Acc:HGNC:23023]
ENSG00000112562	5.36838	7.93766	-0.564228	0.000216756	0.0095943	TRUE	SMOC2	SPARC related modular calcium binding 2 [Source:HGNC Symbol;Acc:HGNC:20323]
ENSG00000158201	6.46359	9.40879	-0.541674	0.000215982	0.0095943	TRUE	ABHD3	abhydrolase domain containing 3 [Source:HGNC Symbol;Acc:HGNC:18718]
ENSG00000242498	6.73657	9.07137	-0.429308	0.000216307	0.0095943	TRUE	ARPIN	actin related protein 2/3 complex inhibitor [Source:HGNC Symbol;Acc:HGNC:28782]
ENSG00000123080	5.77277	10.1351	-0.812028	0.000218084	0.00961589	TRUE	CDKN2C	cyclin dependent kinase inhibitor 2C [Source:HGNC Symbol;Acc:HGNC:1789]
ENSG00000101224	27.9724	37.5469	-0.424689	0.000219871	0.00966981	TRUE	CDC25B	cell division cycle 25B [Source:HGNC Symbol;Acc:HGNC:1726]
ENSG00000079616	14.6224	21.4615	-0.553567	0.000222761	0.00969745	TRUE	KIF22	kinesin family member 22 [Source:HGNC Symbol;Acc:HGNC:6391]
ENSG00000083720	49.9953	67.33	-0.429455	0.000221212	0.00969745	TRUE	OXCT1	3-oxoacid CoA-transferase 1 [Source:HGNC Symbol;Acc:HGNC:8527]
ENSG00000161011	168.698	113.272	0.574655	0.000221828	0.00969745	TRUE	SQSTM1	sequestosome 1 [Source:HGNC Symbol;Acc:HGNC:11280]
ENSG00000183137	10.0998	14.1441	-0.485866	0.000222744	0.00969745	TRUE	CEP57L1	centrosomal protein 57 like 1 [Source:HGNC Symbol;Acc:HGNC:21561]
ENSG00000134363	6.86613	9.85813	-0.521817	0.000224926	0.00976693	TRUE	FST	follistatin [Source:HGNC Symbol;Acc:HGNC:3971]
ENSG00000129484	17.0422	24.6371	-0.53172	0.000228479	0.00982174	TRUE	PARP2	poly(ADP-ribose) polymerase 2 [Source:HGNC Symbol;Acc:HGNC:272]
ENSG00000171992	2.87593	1.99339	0.528801	0.000227776	0.00982174	TRUE	SYNPO	synaptopodin [Source:HGNC Symbol;Acc:HGNC:30672]
ENSG00000230002	0.247188	0.0522228	2.24286	0.000227801	0.00982174	TRUE	ALMS1-IT1	ALMS1 intronic transcript 1 [Source:HGNC Symbol;Acc:HGNC:41305]
ENSG00000278619	4.06026	6.64873	-0.711507	0.000228321	0.00982174	TRUE	MRM1	mitochondrial rRNA methyltransferase 1 [Source:HGNC Symbol;Acc:HGNC:26202]
ENSG00000104147	1.18563	2.47362	-1.06097	0.000232744	0.00998005	TRUE	OIP5	Opa interacting protein 5 [Source:HGNC Symbol;Acc:HGNC:20300]
ENSG00000181885	5.03959	8.34637	-0.727842	0.000239605	0.0102486	TRUE	CLDN7	claudin 7 [Source:HGNC Symbol;Acc:HGNC:2049]
ENSG00000142731	8.20856	13.3162	-0.697981	0.000243542	0.0103911	TRUE	PLK4	polo like kinase 4 [Source:HGNC Symbol;Acc:HGNC:11397]
ENSG00000088280	15.7235	22.2012	-0.497719	0.000246433	0.0104428	TRUE	ASAP3	ArfGAP with SH3 domain, ankyrin repeat and PH domain 3 [Source:HGNC Symbol;Acc:HGNC:14987]
ENSG00000172197	1.23895	2.08945	-0.754005	0.000246243	0.0104428	TRUE	MBOAT1	membrane bound O-acyltransferase domain containing 1 [Source:HGNC Symbol;Acc:HGNC:21579]
ENSG00000204388	5.63916	9.2822	-0.718988	0.00024658	0.0104428	TRUE	HSPA1B	heat shock protein family A (Hsp70) member 1B [Source:HGNC Symbol;Acc:HGNC:5233]
ENSG00000105245	80.7369	61.0572	0.403066	0.000250407	0.0105788	TRUE	NUMBL	NUMB like, endocytic adaptor protein [Source:HGNC Symbol;Acc:HGNC:8061]
ENSG00000150540	15.3691	23.1844	-0.593129	0.000252586	0.0106446	TRUE	HNMT	histamine N-methyltransferase [Source:HGNC Symbol;Acc:HGNC:5028]
ENSG00000114796	7.26446	4.43807	0.710921	0.000258277	0.0108578	TRUE	KLHL24	kelch like family member 24 [Source:HGNC Symbol;Acc:HGNC:25947]
ENSG00000196584	2.97413	4.6212	-0.635798	0.000259023	0.0108625	TRUE	XRCC2	X-ray repair cross complementing 2 [Source:HGNC Symbol;Acc:HGNC:12829]
ENSG00000172167	4.0435	6.18027	-0.612065	0.000263668	0.0110303	TRUE	MTBP	MDM2 binding protein [Source:HGNC Symbol;Acc:HGNC:7417]
ENSG00000183578	135.134	92.596	0.545367	0.000268232	0.011194	TRUE	TNFAIP8L3	TNF alpha induced protein 8 like 3 [Source:HGNC Symbol;Acc:HGNC:20620]
ENSG00000105855	0.331918	0.131713	1.33342	0.000270009	0.0112408	TRUE	ITGB8	integrin subunit beta 8 [Source:HGNC Symbol;Acc:HGNC:6163]
ENSG00000138193	2.25291	3.19325	-0.503238	0.000270704	0.0112424	TRUE	PLCE1	phospholipase C epsilon 1 [Source:HGNC Symbol;Acc:HGNC:17175]
ENSG00000127419	13.4406	19.8669	-0.563771	0.000271544	0.01125	TRUE	TMEM175	transmembrane protein 175 [Source:HGNC Symbol;Acc:HGNC:28709]
ENSG00000164904	31.697	43.0964	-0.443222	0.000273627	0.0113091	TRUE	ALDH7A1	aldehyde dehydrogenase 7 family member A1 [Source:HGNC Symbol;Acc:HGNC:877]
ENSG00000034152	115.811	84.8537	0.448725	0.000275491	0.0113439	TRUE	MAP2K3	mitogen-activated protein kinase kinase 3 [Source:HGNC Symbol;Acc:HGNC:6843]
ENSG00000088325	18.7696	29.9351	-0.67344	0.000275792	0.0113439	TRUE	TPX2	TPX2, microtubule nucleation factor [Source:HGNC Symbol;Acc:HGNC:1249]
ENSG00000105483	6.36803	9.34051	-0.552655	0.000277668	0.0113937	TRUE	CARD8	caspase recruitment domain family member 8 [Source:HGNC Symbol;Acc:HGNC:17057]
ENSG00000118454	34.3789	25.6225	0.424115	0.000279386	0.0114271	TRUE	ANKRD13C	ankyrin repeat domain 13C [Source:HGNC Symbol;Acc:HGNC:25374]
ENSG00000263513	0.211496	0.567699	-1.4245	0.000279816	0.0114271	TRUE	FAM72C	family with sequence similarity 72 member C [Source:HGNC Symbol;Acc:HGNC:30602]
ENSG00000128284	3.7112	6.59448	-0.829371	0.000281851	0.0114829	TRUE	APOL3	apolipoprotein L3 [Source:HGNC Symbol;Acc:HGNC:14868]
ENSG00000022567	1.54028	2.39658	-0.637784	0.000283114	0.011507	TRUE	SLC45A4	solute carrier family 45 member 4 [Source:HGNC Symbol;Acc:HGNC:29196]
ENSG00000176102	25.4009	34.1242	-0.425919	0.00028624	0.0116066	TRUE	CSTF3	cleavage stimulation factor subunit 3 [Source:HGNC Symbol;Acc:HGNC:2485]
ENSG00000175305	5.50302	8.37041	-0.605075	0.000289014	0.0116914	TRUE	CCNE2	cyclin E2 [Source:HGNC Symbol;Acc:HGNC:1590]
ENSG00000121621	4.65022	7.71107	-0.729632	0.000292475	0.0117827	TRUE	KIF18A	kinesin family member 18A [Source:HGNC Symbol;Acc:HGNC:29441]
ENSG00000163918	28.881	41.9075	-0.537087	0.000292643	0.0117827	TRUE	RFC4	replication factor C subunit 4 [Source:HGNC Symbol;Acc:HGNC:9972]
ENSG00000123975	32.7049	48.1179	-0.557069	0.000293523	0.0117904	TRUE	CKS2	CDC28 protein kinase regulatory subunit 2 [Source:HGNC Symbol;Acc:HGNC:2000]
ENSG00000126709	15.714	21.6885	-0.46488	0.000294338	0.0117955	TRUE	IFI6	interferon alpha inducible protein 6 [Source:HGNC Symbol;Acc:HGNC:4054]
ENSG00000133135	1.09528	0.572055	0.937069	0.000295945	0.0118047	TRUE	RNF128	ring finger protein 128, E3 ubiquitin protein ligase [Source:HGNC Symbol;Acc:HGNC:21153]
ENSG00000164118	3.30214	4.7062	-0.511161	0.000295743	0.0118047	TRUE	CEP44	centrosomal protein 44 [Source:HGNC Symbol;Acc:HGNC:29356]
ENSG00000163644	6.97703	9.75565	-0.483625	0.000299259	0.0119093	TRUE	PPM1K	protein phosphatase, Mg2+/Mn2+ dependent 1K [Source:HGNC Symbol;Acc:HGNC:25415]
ENSG00000173421	1.59452	2.66644	-0.741789	0.000302281	0.0120017	TRUE	CCDC36	coiled-coil domain containing 36 [Source:HGNC Symbol;Acc:HGNC:27945]
ENSG00000168264	9.29318	12.7223	-0.453119	0.000305729	0.0120826	TRUE	IRF2BP2	interferon regulatory factor 2 binding protein 2 [Source:HGNC Symbol;Acc:HGNC:21729]
ENSG00000237190	17.3267	23.5304	-0.441526	0.000305121	0.0120826	TRUE	CDKN2AIPNL	CDKN2A interacting protein N-terminal like [Source:HGNC Symbol;Acc:HGNC:30545]
ENSG00000169689	42.8906	58.4506	-0.446556	0.000309165	0.0121903	TRUE	STRA13	centromere protein X [Source:HGNC Symbol;Acc:HGNC:11422]
ENSG00000169247	0.383737	0.787279	-1.03676	0.000310807	0.012227	TRUE	SH3TC2	SH3 domain and tetratricopeptide repeats 2 [Source:HGNC Symbol;Acc:HGNC:29427]
ENSG00000072571	4.55012	12.3485	-1.44036	0.000318063	0.0124377	TRUE	HMMR	hyaluronan mediated motility receptor [Source:HGNC Symbol;Acc:HGNC:5012]
ENSG00000119969	12.0094	18.5542	-0.627582	0.00031852	0.0124377	TRUE	HELLS	helicase, lymphoid specific [Source:HGNC Symbol;Acc:HGNC:4861]
ENSG00000131389	19.2412	12.8455	0.582931	0.000319063	0.0124377	TRUE	SLC6A6	solute carrier family 6 member 6 [Source:HGNC Symbol;Acc:HGNC:11052]
ENSG00000188827	4.0365	5.47579	-0.439964	0.000317059	0.0124377	TRUE	SLX4	SLX4 structure-specific endonuclease subunit [Source:HGNC Symbol;Acc:HGNC:23845]
ENSG00000119801	42.4853	31.9189	0.412553	0.000320144	0.0124456	TRUE	YPEL5	yippee like 5 [Source:HGNC Symbol;Acc:HGNC:18329]
ENSG00000273295	0.0989006	0.0247251	2	0.000320719	0.0124456	TRUE	AP000350.5	novel transcript
ENSG00000149679	2.59318	3.84795	-0.569366	0.000323553	0.0125273	TRUE	CABLES2	Cdk5 and Abl enzyme substrate 2 [Source:HGNC Symbol;Acc:HGNC:16143]
ENSG00000029639	24.3184	34.698	-0.512807	0.000325228	0.0125489	TRUE	TFB1M	transcription factor B1, mitochondrial [Source:HGNC Symbol;Acc:HGNC:17037]
ENSG00000146350	1.36145	2.20473	-0.695462	0.000325574	0.0125489	TRUE	TBC1D32	TBC1 domain family member 32 [Source:HGNC Symbol;Acc:HGNC:21485]
ENSG00000175662	29.2335	38.8708	-0.411063	0.000328751	0.0126429	TRUE	TOM1L2	target of myb1 like 2 membrane trafficking protein [Source:HGNC Symbol;Acc:HGNC:11984]
ENSG00000109084	24.5217	33.4802	-0.449249	0.00033169	0.0127274	TRUE	TMEM97	transmembrane protein 97 [Source:HGNC Symbol;Acc:HGNC:28106]
ENSG00000145916	6.82979	9.76245	-0.515401	0.000332468	0.0127288	TRUE	RMND5B	required for meiotic nuclear division 5 homolog B [Source:HGNC Symbol;Acc:HGNC:26181]
ENSG00000131737	6.26727	9.50146	-0.60031	0.000339462	0.0129297	TRUE	KRT34	keratin 34 [Source:HGNC Symbol;Acc:HGNC:6452]
ENSG00000152527	2.56759	3.70077	-0.527411	0.000339976	0.0129297	TRUE	PLEKHH2	pleckstrin homology, MyTH4 and FERM domain containing H2 [Source:HGNC Symbol;Acc:HGNC:30506]
ENSG00000184678	2.96426	1.72961	0.777221	0.000339516	0.0129297	TRUE	HIST2H2BE	histone cluster 2 H2B family member e [Source:HGNC Symbol;Acc:HGNC:4760]
ENSG00000132359	2.24255	3.29853	-0.556683	0.000344398	0.01304	TRUE	RAP1GAP2	RAP1 GTPase activating protein 2 [Source:HGNC Symbol;Acc:HGNC:29176]
ENSG00000154079	5.17522	7.87324	-0.605339	0.000344141	0.01304	TRUE	SDHAF4	succinate dehydrogenase complex assembly factor 4 [Source:HGNC Symbol;Acc:HGNC:20957]
ENSG00000196611	3.08689	1.67191	0.884657	0.000348802	0.0131777	TRUE	MMP1	matrix metallopeptidase 1 [Source:HGNC Symbol;Acc:HGNC:7155]
ENSG00000196810	4.89714	6.94325	-0.503672	0.000350066	0.0131963	TRUE	CTBP1-AS2	CTBP1 divergent transcript [Source:HGNC Symbol;Acc:HGNC:28307]
ENSG00000125885	7.08833	10.2509	-0.532228	0.000359581	0.0135253	TRUE	MCM8	minichromosome maintenance 8 homologous recombination repair factor [Source:HGNC Symbol;Acc:HGNC:16147]
ENSG00000136108	14.5525	23.5853	-0.696623	0.000365504	0.013718	TRUE	CKAP2	cytoskeleton associated protein 2 [Source:HGNC Symbol;Acc:HGNC:1990]
ENSG00000113790	5.39081	7.64009	-0.503089	0.000370131	0.0138613	TRUE	EHHADH	enoyl-CoA hydratase and 3-hydroxyacyl CoA dehydrogenase [Source:HGNC Symbol;Acc:HGNC:3247]
ENSG00000104765	69.9886	51.4704	0.443378	0.000372549	0.0139056	TRUE	BNIP3L	BCL2 interacting protein 3 like [Source:HGNC Symbol;Acc:HGNC:1085]
ENSG00000188158	1.2942	0.803809	0.687132	0.000372934	0.0139056	TRUE	NHS	NHS actin remodeling regulator [Source:HGNC Symbol;Acc:HGNC:7820]
ENSG00000117748	30.8407	41.2549	-0.419729	0.000375269	0.0139321	TRUE	RPA2	replication protein A2 [Source:HGNC Symbol;Acc:HGNC:10290]
ENSG00000143458	5.75428	8.15367	-0.502815	0.000375122	0.0139321	TRUE	GABPB2	GA binding protein transcription factor subunit beta 2 [Source:HGNC Symbol;Acc:HGNC:28441]
ENSG00000243137	2.99439	5.01115	-0.742882	0.000381018	0.014115	TRUE	PSG4	pregnancy specific beta-1-glycoprotein 4 [Source:HGNC Symbol;Acc:HGNC:9521]
ENSG00000181544	2.42173	3.85173	-0.66947	0.000388053	0.0143137	TRUE	FANCB	FA complementation group B [Source:HGNC Symbol;Acc:HGNC:3583]
ENSG00000248092	3.8027	5.54165	-0.543291	0.000387805	0.0143137	TRUE	NNT-AS1	NNT antisense RNA 1 [Source:HGNC Symbol;Acc:HGNC:49005]
ENSG00000204941	14.0247	21.4255	-0.611357	0.000391296	0.0144024	TRUE	PSG5	pregnancy specific beta-1-glycoprotein 5 [Source:HGNC Symbol;Acc:HGNC:9522]
ENSG00000164649	13.3795	18.9336	-0.500929	0.000398498	0.0146361	TRUE	CDCA7L	cell division cycle associated 7 like [Source:HGNC Symbol;Acc:HGNC:30777]
ENSG00000104524	12.923	17.5282	-0.439734	0.000400036	0.0146612	TRUE	PYCRL	pyrroline-5-carboxylate reductase 3 [Source:HGNC Symbol;Acc:HGNC:25846]
ENSG00000120253	35.2007	46.0436	-0.387396	0.000404916	0.0148084	TRUE	NUP43	nucleoporin 43 [Source:HGNC Symbol;Acc:HGNC:21182]
ENSG00000096696	104.375	76.4121	0.4499	0.000407539	0.0148726	TRUE	DSP	desmoplakin [Source:HGNC Symbol;Acc:HGNC:3052]
ENSG00000092470	14.0635	20.2663	-0.527125	0.000409194	0.0149013	TRUE	WDR76	WD repeat domain 76 [Source:HGNC Symbol;Acc:HGNC:25773]
ENSG00000165304	26.3935	39.9456	-0.597852	0.000413664	0.0150321	TRUE	MELK	maternal embryonic leucine zipper kinase [Source:HGNC Symbol;Acc:HGNC:16870]
ENSG00000181938	6.59708	9.9387	-0.591229	0.000416341	0.0150974	TRUE	GINS3	GINS complex subunit 3 [Source:HGNC Symbol;Acc:HGNC:25851]
ENSG00000069712	0.305917	0.55548	-0.860597	0.000420118	0.0152022	TRUE	KIAA1107	-
ENSG00000111206	14.9625	24.4961	-0.711204	0.000421353	0.0152148	TRUE	FOXM1	forkhead box M1 [Source:HGNC Symbol;Acc:HGNC:3818]
ENSG00000118193	1.89731	3.21347	-0.760177	0.000426818	0.0153476	TRUE	KIF14	kinesin family member 14 [Source:HGNC Symbol;Acc:HGNC:19181]
ENSG00000221852	1.08444	2.10033	-0.953661	0.000426596	0.0153476	TRUE	KRTAP1-5	keratin associated protein 1-5 [Source:HGNC Symbol;Acc:HGNC:16777]
ENSG00000140386	2.19854	3.39349	-0.626224	0.000430627	0.0153557	TRUE	SCAPER	S-phase cyclin A associated protein in the ER [Source:HGNC Symbol;Acc:HGNC:13081]
ENSG00000143476	13.4742	18.9902	-0.495057	0.000429169	0.0153557	TRUE	DTL	denticleless E3 ubiquitin protein ligase homolog [Source:HGNC Symbol;Acc:HGNC:30288]
ENSG00000161800	47.2585	73.3858	-0.634926	0.000429759	0.0153557	TRUE	RACGAP1	Rac GTPase activating protein 1 [Source:HGNC Symbol;Acc:HGNC:9804]
ENSG00000274615	0.129783	0.468347	-1.85148	0.000430474	0.0153557	TRUE	CH17-258A22.4	-
ENSG00000137331	23.0247	17.3124	0.41138	0.000437686	0.0155751	TRUE	IER3	immediate early response 3 [Source:HGNC Symbol;Acc:HGNC:5392]
ENSG00000137959	4.36419	7.4453	-0.770614	0.000440662	0.0156485	TRUE	IFI44L	interferon induced protein 44 like [Source:HGNC Symbol;Acc:HGNC:17817]
ENSG00000169627	14.6586	1.55489	3.23686	0.000443597	0.0157202	TRUE	BOLA2B	bolA family member 2B [Source:HGNC Symbol;Acc:HGNC:32479]
ENSG00000119737	1.3145	0.749164	0.811167	0.000447619	0.015765	TRUE	GPR75	G protein-coupled receptor 75 [Source:HGNC Symbol;Acc:HGNC:4526]
ENSG00000139133	1.98237	3.06585	-0.629061	0.000447246	0.015765	TRUE	ALG10	ALG10, alpha-1,2-glucosyltransferase [Source:HGNC Symbol;Acc:HGNC:23162]
ENSG00000166938	11.7582	16.4228	-0.48203	0.000445902	0.015765	TRUE	DIS3L	DIS3 like exosome 3'-5' exoribonuclease [Source:HGNC Symbol;Acc:HGNC:28698]
ENSG00000235927	2.24035	1.293	0.793	0.000450237	0.0158247	TRUE	NEXN-AS1	NEXN antisense RNA 1 [Source:HGNC Symbol;Acc:HGNC:31983]
ENSG00000100209	5.89941	8.68572	-0.558075	0.000454345	0.0159365	TRUE	HSCB	HscB mitochondrial iron-sulfur cluster cochaperone [Source:HGNC Symbol;Acc:HGNC:28913]
ENSG00000076555	0.841692	1.39236	-0.726166	0.000458571	0.0160191	TRUE	ACACB	acetyl-CoA carboxylase beta [Source:HGNC Symbol;Acc:HGNC:85]
ENSG00000212978	8.311	11.7778	-0.502971	0.000458002	0.0160191	TRUE	AC016747.3	-
ENSG00000185880	4.18363	6.00659	-0.521791	0.000462355	0.0161185	TRUE	TRIM69	tripartite motif containing 69 [Source:HGNC Symbol;Acc:HGNC:17857]
ENSG00000127564	20.5545	31.6447	-0.622511	0.000465729	0.0161378	TRUE	PKMYT1	protein kinase, membrane associated tyrosine/threonine 1 [Source:HGNC Symbol;Acc:HGNC:29650]
ENSG00000141569	26.3268	36.6978	-0.47916	0.000465657	0.0161378	TRUE	TRIM65	tripartite motif containing 65 [Source:HGNC Symbol;Acc:HGNC:27316]
ENSG00000168140	98.0759	74.8143	0.390583	0.000465029	0.0161378	TRUE	VASN	vasorin [Source:HGNC Symbol;Acc:HGNC:18517]
ENSG00000164109	14.5186	23.345	-0.685209	0.000468176	0.0161573	TRUE	MAD2L1	mitotic arrest deficient 2 like 1 [Source:HGNC Symbol;Acc:HGNC:6763]
ENSG00000170385	9.86562	6.5342	0.5944	0.000467549	0.0161573	TRUE	SLC30A1	solute carrier family 30 member 1 [Source:HGNC Symbol;Acc:HGNC:11012]
ENSG00000145390	68.7373	89.9846	-0.388585	0.000471505	0.0162395	TRUE	USP53	ubiquitin specific peptidase 53 [Source:HGNC Symbol;Acc:HGNC:29255]
ENSG00000280143	0.582603	0.319536	0.866533	0.000473025	0.0162592	TRUE	AP000892.6	novel transcript
ENSG00000136111	37.1048	28.908	0.360134	0.000475013	0.0162948	TRUE	TBC1D4	TBC1 domain family member 4 [Source:HGNC Symbol;Acc:HGNC:19165]
ENSG00000134533	6.83783	11.2878	-0.723148	0.000480045	0.0164346	TRUE	RERG	RAS like estrogen regulated growth inhibitor [Source:HGNC Symbol;Acc:HGNC:15980]
ENSG00000124942	1417.21	881	0.685836	0.000482467	0.0164518	TRUE	AHNAK	AHNAK nucleoprotein [Source:HGNC Symbol;Acc:HGNC:347]
ENSG00000200534	3.38564	8.68982	-1.3599	0.000482358	0.0164518	TRUE	SNORA33	small nucleolar RNA, H/ACA box 33 [Source:HGNC Symbol;Acc:HGNC:32623]
ENSG00000164080	9.98373	7.42857	0.426495	0.000484597	0.0164917	TRUE	RAD54L2	RAD54 like 2 [Source:HGNC Symbol;Acc:HGNC:29123]
ENSG00000108384	12.2426	17.2065	-0.491051	0.000487192	0.0165472	TRUE	RAD51C	RAD51 paralog C [Source:HGNC Symbol;Acc:HGNC:9820]
ENSG00000168393	48.287	66.4641	-0.460938	0.000488615	0.0165627	TRUE	DTYMK	deoxythymidylate kinase [Source:HGNC Symbol;Acc:HGNC:3061]
ENSG00000065457	22.6021	30.4299	-0.429031	0.00049416	0.0167176	TRUE	ADAT1	adenosine deaminase, tRNA specific 1 [Source:HGNC Symbol;Acc:HGNC:228]
ENSG00000137393	1.46925	2.28936	-0.639863	0.000504345	0.0170286	TRUE	RNF144B	ring finger protein 144B [Source:HGNC Symbol;Acc:HGNC:21578]
ENSG00000113810	56.0144	79.6405	-0.507704	0.000507609	0.0171051	TRUE	SMC4	structural maintenance of chromosomes 4 [Source:HGNC Symbol;Acc:HGNC:14013]
ENSG00000145439	7.76605	11.3879	-0.55225	0.000516378	0.0173665	TRUE	CBR4	carbonyl reductase 4 [Source:HGNC Symbol;Acc:HGNC:25891]
ENSG00000179941	5.05225	7.14579	-0.500168	0.000521744	0.0175126	TRUE	BBS10	Bardet-Biedl syndrome 10 [Source:HGNC Symbol;Acc:HGNC:26291]
ENSG00000110583	10.7882	15.2984	-0.503927	0.000523894	0.0175505	TRUE	NAA40	N(alpha)-acetyltransferase 40, NatD catalytic subunit [Source:HGNC Symbol;Acc:HGNC:25845]
ENSG00000178966	7.46325	10.3011	-0.464919	0.000526966	0.0176189	TRUE	RMI1	RecQ mediated genome instability 1 [Source:HGNC Symbol;Acc:HGNC:25764]
ENSG00000186871	2.29824	3.6618	-0.672025	0.000533094	0.0177892	TRUE	ERCC6L	ERCC excision repair 6 like, spindle assembly checkpoint helicase [Source:HGNC Symbol;Acc:HGNC:20794]
ENSG00000189409	0.2714	0.922761	-1.76553	0.000540132	0.017989	TRUE	MMP23B	matrix metallopeptidase 23B [Source:HGNC Symbol;Acc:HGNC:7171]
ENSG00000014138	18.3271	26.3882	-0.525914	0.000552997	0.0182905	TRUE	POLA2	DNA polymerase alpha 2, accessory subunit [Source:HGNC Symbol;Acc:HGNC:30073]
ENSG00000104368	102.396	133.454	-0.382182	0.000552656	0.0182905	TRUE	PLAT	plasminogen activator, tissue type [Source:HGNC Symbol;Acc:HGNC:9051]
ENSG00000196345	1.9868	3.07998	-0.632471	0.00055345	0.0182905	TRUE	ZKSCAN7	zinc finger with KRAB and SCAN domains 7 [Source:HGNC Symbol;Acc:HGNC:12955]
ENSG00000215784	0.354996	0.752836	-1.08453	0.000552922	0.0182905	TRUE	FAM72D	family with sequence similarity 72 member D [Source:HGNC Symbol;Acc:HGNC:33593]
ENSG00000014914	4.17263	6.08109	-0.543376	0.000558264	0.0184141	TRUE	MTMR11	myotubularin related protein 11 [Source:HGNC Symbol;Acc:HGNC:24307]
ENSG00000198408	68.9374	51.0255	0.434067	0.000561252	0.0184772	TRUE	MGEA5	O-GlcNAcase [Source:HGNC Symbol;Acc:HGNC:7056]
ENSG00000274627	1.27469	0.79296	0.684827	0.000562845	0.0184941	TRUE	RP11-104N10.2	-
ENSG00000181004	3.47643	2.34002	0.571088	0.000564416	0.0185103	TRUE	BBS12	Bardet-Biedl syndrome 12 [Source:HGNC Symbol;Acc:HGNC:26648]
ENSG00000170456	5.49871	3.81789	0.526318	0.000569308	0.0186351	TRUE	DENND5B	DENN domain containing 5B [Source:HGNC Symbol;Acc:HGNC:28338]
ENSG00000120833	3.39406	2.04958	0.727688	0.000575309	0.0187956	TRUE	SOCS2	suppressor of cytokine signaling 2 [Source:HGNC Symbol;Acc:HGNC:19382]
ENSG00000161558	2.05171	3.5132	-0.77596	0.000589748	0.0192307	TRUE	TMEM143	transmembrane protein 143 [Source:HGNC Symbol;Acc:HGNC:25603]
ENSG00000172403	6.07221	7.98567	-0.395193	0.000597873	0.0194587	TRUE	SYNPO2	synaptopodin 2 [Source:HGNC Symbol;Acc:HGNC:17732]
ENSG00000204131	10.3862	7.76629	0.419374	0.000599794	0.0194842	TRUE	NHSL2	NHS like 2 [Source:HGNC Symbol;Acc:HGNC:33737]
ENSG00000183763	5.96637	9.78351	-0.7135	0.000603967	0.0195827	TRUE	TRAIP	TRAF interacting protein [Source:HGNC Symbol;Acc:HGNC:30764]
ENSG00000188610	1.52798	2.89745	-0.923161	0.000608344	0.0196874	TRUE	FAM72B	family with sequence similarity 72 member B [Source:HGNC Symbol;Acc:HGNC:24805]
ENSG00000099910	15.9702	21.3221	-0.416969	0.000614482	0.0198486	TRUE	KLHL22	kelch like family member 22 [Source:HGNC Symbol;Acc:HGNC:25888]
ENSG00000154678	5.40696	7.78327	-0.525558	0.00061908	0.0199447	TRUE	PDE1C	phosphodiesterase 1C [Source:HGNC Symbol;Acc:HGNC:8776]
ENSG00000272711	1.32623	2.23424	-0.752446	0.000619783	0.0199447	TRUE	RP11-259N19.1	novel transcript
ENSG00000203760	9.61432	16.5274	-0.781604	0.000631709	0.0202904	TRUE	CENPW	centromere protein W [Source:HGNC Symbol;Acc:HGNC:21488]
ENSG00000116205	3.25734	4.59618	-0.49674	0.000642207	0.0205692	TRUE	TCEANC2	transcription elongation factor A N-terminal and central domain containing 2 [Source:HGNC Symbol;Acc:HGNC:26494]
ENSG00000128694	3.09825	4.6575	-0.588102	0.000642789	0.0205692	TRUE	OSGEPL1	O-sialoglycoprotein endopeptidase like 1 [Source:HGNC Symbol;Acc:HGNC:23075]
ENSG00000167657	63.7492	49.3771	0.368567	0.000644031	0.0205706	TRUE	DAPK3	death associated protein kinase 3 [Source:HGNC Symbol;Acc:HGNC:2676]
ENSG00000115380	52.4017	76.6233	-0.548171	0.000647992	0.0206587	TRUE	EFEMP1	EGF containing fibulin extracellular matrix protein 1 [Source:HGNC Symbol;Acc:HGNC:3218]
ENSG00000101945	4.92752	7.20023	-0.547181	0.0006566	0.0208626	TRUE	SUV39H1	suppressor of variegation 3-9 homolog 1 [Source:HGNC Symbol;Acc:HGNC:11479]
ENSG00000167513	14.7002	21.6581	-0.559071	0.000656821	0.0208626	TRUE	CDT1	chromatin licensing and DNA replication factor 1 [Source:HGNC Symbol;Acc:HGNC:24576]
ENSG00000133808	3.60803	2.07718	0.796587	0.00065983	0.020919	TRUE	MICALCL	-
ENSG00000229647	1.92868	3.47821	-0.850734	0.000661038	0.020919	TRUE	AC007879.7	myocardin-induced smooth muscle lncRNA, inducer of differentiation [Source:HGNC Symbol;Acc:HGNC:51821]
ENSG00000198576	2.43206	4.19487	-0.786446	0.000662631	0.0209309	TRUE	ARC	activity regulated cytoskeleton associated protein [Source:HGNC Symbol;Acc:HGNC:648]
ENSG00000117543	17.8541	24.0373	-0.429022	0.000666583	0.021017	TRUE	DPH5	diphthamide biosynthesis 5 [Source:HGNC Symbol;Acc:HGNC:24270]
ENSG00000124641	11.6196	15.6844	-0.432769	0.000668453	0.0210373	TRUE	MED20	mediator complex subunit 20 [Source:HGNC Symbol;Acc:HGNC:16840]
ENSG00000145331	2.86038	4.27945	-0.581218	0.000671563	0.021094	TRUE	TRMT10A	tRNA methyltransferase 10A [Source:HGNC Symbol;Acc:HGNC:28403]
ENSG00000173145	20.7646	28.5142	-0.457553	0.000672716	0.021094	TRUE	NOC3L	NOC3 like DNA replication regulator [Source:HGNC Symbol;Acc:HGNC:24034]
ENSG00000233184	2.41169	3.99077	-0.726623	0.00068186	0.0213417	TRUE	RP11-421L21.3	-
ENSG00000167799	3.55775	5.8171	-0.709336	0.000685056	0.0214027	TRUE	NUDT8	nudix hydrolase 8 [Source:HGNC Symbol;Acc:HGNC:8055]
ENSG00000105696	0.873531	1.65234	-0.919581	0.000697581	0.0217544	TRUE	TMEM59L	transmembrane protein 59 like [Source:HGNC Symbol;Acc:HGNC:13237]
ENSG00000146918	20.561	29.9456	-0.542434	0.000708415	0.0220522	TRUE	NCAPG2	non-SMC condensin II complex subunit G2 [Source:HGNC Symbol;Acc:HGNC:21904]
ENSG00000142910	0.737821	1.49697	-1.0207	0.00072878	0.0225738	TRUE	TINAGL1	tubulointerstitial nephritis antigen like 1 [Source:HGNC Symbol;Acc:HGNC:19168]
ENSG00000144827	18.8364	25.3968	-0.43112	0.000729753	0.0225738	TRUE	ABHD10	abhydrolase domain containing 10 [Source:HGNC Symbol;Acc:HGNC:25656]
ENSG00000168952	12.9111	17.5204	-0.440428	0.000730439	0.0225738	TRUE	STXBP6	syntaxin binding protein 6 [Source:HGNC Symbol;Acc:HGNC:19666]
ENSG00000248905	2.42417	1.66005	0.546264	0.000729521	0.0225738	TRUE	FMN1	formin 1 [Source:HGNC Symbol;Acc:HGNC:3768]
ENSG00000136824	17.8935	24.7515	-0.468082	0.00073598	0.0227042	TRUE	SMC2	structural maintenance of chromosomes 2 [Source:HGNC Symbol;Acc:HGNC:14011]
ENSG00000130299	12.2955	17.4283	-0.503295	0.000738405	0.0227381	TRUE	GTPBP3	GTP binding protein 3, mitochondrial [Source:HGNC Symbol;Acc:HGNC:14880]
ENSG00000111788	1.26828	2.14399	-0.757429	0.000744097	0.0227745	TRUE	RP11-22B23.1	DEAD/H (Asp-Glu-Ala-Asp/His) box polypeptide like pseudogene
ENSG00000133121	13.9307	18.8306	-0.434811	0.000744043	0.0227745	TRUE	STARD13	StAR related lipid transfer domain containing 13 [Source:HGNC Symbol;Acc:HGNC:19164]
ENSG00000133816	241.82	188.839	0.356773	0.000743272	0.0227745	TRUE	MICAL2	microtubule associated monooxygenase, calponin and LIM domain containing 2 [Source:HGNC Symbol;Acc:HGNC:24693]
ENSG00000183621	2.85674	3.97257	-0.475704	0.000744898	0.0227745	TRUE	ZNF438	zinc finger protein 438 [Source:HGNC Symbol;Acc:HGNC:21029]
ENSG00000092140	15.4351	20.4254	-0.404149	0.00075785	0.0231293	TRUE	G2E3	G2/M-phase specific E3 ubiquitin protein ligase [Source:HGNC Symbol;Acc:HGNC:20338]
ENSG00000234810	0.133604	0.308733	-1.2084	0.000770465	0.0234725	TRUE	RP11-466L17.1	novel transcript
ENSG00000073111	36.7079	51.8557	-0.498414	0.000776257	0.023607	TRUE	MCM2	minichromosome maintenance complex component 2 [Source:HGNC Symbol;Acc:HGNC:6944]
ENSG00000111445	13.4608	19.4319	-0.529668	0.000781188	0.0237149	TRUE	RFC5	replication factor C subunit 5 [Source:HGNC Symbol;Acc:HGNC:9973]
ENSG00000167130	11.4395	15.3155	-0.420964	0.000795458	0.024063	TRUE	DOLPP1	dolichyldiphosphatase 1 [Source:HGNC Symbol;Acc:HGNC:29565]
ENSG00000185306	0.38534	0.925756	-1.2645	0.000795291	0.024063	TRUE	C12orf56	chromosome 12 open reading frame 56 [Source:HGNC Symbol;Acc:HGNC:26967]
ENSG00000140948	10.9881	8.24736	0.413943	0.000800183	0.0241208	TRUE	ZCCHC14	zinc finger CCHC-type containing 14 [Source:HGNC Symbol;Acc:HGNC:24134]
ENSG00000154359	6.19624	8.97917	-0.53519	0.000799357	0.0241208	TRUE	LONRF1	LON peptidase N-terminal domain and ring finger 1 [Source:HGNC Symbol;Acc:HGNC:26302]
ENSG00000138160	6.79822	10.9098	-0.682389	0.000818815	0.024553	TRUE	KIF11	kinesin family member 11 [Source:HGNC Symbol;Acc:HGNC:6388]
ENSG00000180801	17.8108	23.7131	-0.412929	0.000817692	0.024553	TRUE	ARSJ	arylsulfatase family member J [Source:HGNC Symbol;Acc:HGNC:26286]
ENSG00000264278	0.996956	1.76167	-0.821339	0.000816482	0.024553	TRUE	RP11-162A12.2	ZNF236 divergent transcript [Source:HGNC Symbol;Acc:HGNC:53779]
ENSG00000156802	24.0854	34.408	-0.514587	0.000828697	0.024806	TRUE	ATAD2	ATPase family, AAA domain containing 2 [Source:HGNC Symbol;Acc:HGNC:30123]
ENSG00000165490	9.56679	14.5947	-0.609338	0.000832648	0.0248808	TRUE	DDIAS	DNA damage induced apoptosis suppressor [Source:HGNC Symbol;Acc:HGNC:26351]
ENSG00000135473	5.04809	7.86831	-0.640317	0.00084948	0.0253396	TRUE	PAN2	poly(A) specific ribonuclease subunit PAN2 [Source:HGNC Symbol;Acc:HGNC:20074]
ENSG00000145012	81.6928	56.5444	0.530824	0.000864628	0.0257439	TRUE	LPP	LIM domain containing preferred translocation partner in lipoma [Source:HGNC Symbol;Acc:HGNC:6679]
ENSG00000159399	7.27595	10.0256	-0.462478	0.000870353	0.0257439	TRUE	HK2	hexokinase 2 [Source:HGNC Symbol;Acc:HGNC:4923]
ENSG00000217128	8.27679	5.88352	0.492392	0.000869041	0.0257439	TRUE	FNIP1	folliculin interacting protein 1 [Source:HGNC Symbol;Acc:HGNC:29418]
ENSG00000218226	2.80768	1.67736	0.743188	0.000870536	0.0257439	TRUE	TATDN2P2	TatD DNase domain containing 2 pseudogene 2 [Source:HGNC Symbol;Acc:HGNC:39255]
ENSG00000225968	7.21565	5.36678	0.427075	0.000866336	0.0257439	TRUE	ELFN1	extracellular leucine rich repeat and fibronectin type III domain containing 1 [Source:HGNC Symbol;Acc:HGNC:33154]
ENSG00000163923	7.54981	12.0593	-0.675633	0.000876085	0.0258634	TRUE	RPL39L	ribosomal protein L39 like [Source:HGNC Symbol;Acc:HGNC:17094]
ENSG00000124882	19.3248	8.01872	1.26901	0.000884492	0.025933	TRUE	EREG	epiregulin [Source:HGNC Symbol;Acc:HGNC:3443]
ENSG00000144681	1.01203	1.85208	-0.871895	0.000881392	0.025933	TRUE	STAC	SH3 and cysteine rich domain [Source:HGNC Symbol;Acc:HGNC:11353]
ENSG00000154262	4.14155	6.06004	-0.549157	0.000884344	0.025933	TRUE	ABCA6	ATP binding cassette subfamily A member 6 [Source:HGNC Symbol;Acc:HGNC:36]
ENSG00000205531	116.124	148.216	-0.352036	0.000883072	0.025933	TRUE	NAP1L4	nucleosome assembly protein 1 like 4 [Source:HGNC Symbol;Acc:HGNC:7640]
ENSG00000136114	3.26582	4.5063	-0.4645	0.000889611	0.0260012	TRUE	THSD1	thrombospondin type 1 domain containing 1 [Source:HGNC Symbol;Acc:HGNC:17754]
ENSG00000214944	1.56824	2.41299	-0.621677	0.000889851	0.0260012	TRUE	ARHGEF28	Rho guanine nucleotide exchange factor 28 [Source:HGNC Symbol;Acc:HGNC:30322]
ENSG00000112759	13.9749	19.2528	-0.462229	0.000904467	0.0263119	TRUE	SLC29A1	solute carrier family 29 member 1 (Augustine blood group) [Source:HGNC Symbol;Acc:HGNC:11003]
ENSG00000170734	14.31	18.5393	-0.373567	0.000903037	0.0263119	TRUE	POLH	DNA polymerase eta [Source:HGNC Symbol;Acc:HGNC:9181]
ENSG00000177595	5.24592	8.26498	-0.655814	0.000905084	0.0263119	TRUE	PIDD1	p53-induced death domain protein 1 [Source:HGNC Symbol;Acc:HGNC:16491]
ENSG00000153044	9.9554	15.22	-0.61242	0.00090837	0.0263182	TRUE	CENPH	centromere protein H [Source:HGNC Symbol;Acc:HGNC:17268]
ENSG00000184867	48.3069	63.8766	-0.40306	0.000907804	0.0263182	TRUE	ARMCX2	armadillo repeat containing X-linked 2 [Source:HGNC Symbol;Acc:HGNC:16869]
ENSG00000186532	8.94521	12.6057	-0.494891	0.000911209	0.0263559	TRUE	SMYD4	SET and MYND domain containing 4 [Source:HGNC Symbol;Acc:HGNC:21067]
ENSG00000242259	2.73486	4.00188	-0.54921	0.000925383	0.0267208	TRUE	C22orf39	chromosome 22 open reading frame 39 [Source:HGNC Symbol;Acc:HGNC:27012]
ENSG00000115942	12.8936	17.1414	-0.410825	0.000929263	0.0267878	TRUE	ORC2	origin recognition complex subunit 2 [Source:HGNC Symbol;Acc:HGNC:8488]
ENSG00000180611	3.646	4.91361	-0.430467	0.000943087	0.0271407	TRUE	MB21D2	Mab-21 domain containing 2 [Source:HGNC Symbol;Acc:HGNC:30438]
ENSG00000186104	3.07857	4.65168	-0.595493	0.000945865	0.027175	TRUE	CYP2R1	cytochrome P450 family 2 subfamily R member 1 [Source:HGNC Symbol;Acc:HGNC:20580]
ENSG00000117523	57.0901	38.8218	0.556374	0.000949831	0.0272433	TRUE	PRRC2C	proline rich coiled-coil 2C [Source:HGNC Symbol;Acc:HGNC:24903]
ENSG00000115875	62.213	83.2404	-0.420066	0.000953324	0.0272979	TRUE	SRSF7	serine and arginine rich splicing factor 7 [Source:HGNC Symbol;Acc:HGNC:10789]
ENSG00000094916	34.6118	45.7162	-0.40144	0.000956844	0.0273506	TRUE	CBX5	chromobox 5 [Source:HGNC Symbol;Acc:HGNC:1555]
ENSG00000255270	2.18907	0.913321	1.26112	0.000958354	0.0273506	TRUE	NAV2-IT1	NAV2 intronic transcript 1 [Source:HGNC Symbol;Acc:HGNC:41416]
ENSG00000120690	40.2166	29.3422	0.454812	0.000970634	0.027655	TRUE	ELF1	E74 like ETS transcription factor 1 [Source:HGNC Symbol;Acc:HGNC:3316]
ENSG00000167258	48.6479	36.0516	0.432314	0.000974715	0.0276793	TRUE	CDK12	cyclin dependent kinase 12 [Source:HGNC Symbol;Acc:HGNC:24224]
ENSG00000186073	8.34283	11.2771	-0.434781	0.000973694	0.0276793	TRUE	C15orf41	chromosome 15 open reading frame 41 [Source:HGNC Symbol;Acc:HGNC:26929]
ENSG00000075391	24.8265	18.9756	0.387735	0.000980386	0.0277089	TRUE	RASAL2	RAS protein activator like 2 [Source:HGNC Symbol;Acc:HGNC:9874]
ENSG00000148362	18.8295	27.5481	-0.548957	0.000980601	0.0277089	TRUE	C9orf142	PAXX, non-homologous end joining factor [Source:HGNC Symbol;Acc:HGNC:27849]
ENSG00000175455	15.9051	21.2283	-0.416501	0.000978307	0.0277089	TRUE	CCDC14	coiled-coil domain containing 14 [Source:HGNC Symbol;Acc:HGNC:25766]
ENSG00000183814	3.41349	4.87342	-0.513688	0.000985696	0.0277976	TRUE	LIN9	lin-9 DREAM MuvB core complex component [Source:HGNC Symbol;Acc:HGNC:30830]
ENSG00000198018	15.0757	10.6435	0.502244	0.000986984	0.0277976	TRUE	ENTPD7	ectonucleoside triphosphate diphosphohydrolase 7 [Source:HGNC Symbol;Acc:HGNC:19745]
ENSG00000138092	8.60389	12.2643	-0.511398	0.000997016	0.0279433	TRUE	CENPO	centromere protein O [Source:HGNC Symbol;Acc:HGNC:28152]
ENSG00000168542	1569.15	1966.28	-0.325487	0.00099673	0.0279433	TRUE	COL3A1	collagen type III alpha 1 chain [Source:HGNC Symbol;Acc:HGNC:2201]
ENSG00000256268	4.93928	7.65343	-0.631807	0.000997043	0.0279433	TRUE	RP11-221N13.3	long intergenic non-protein coding RNA 2454 [Source:HGNC Symbol;Acc:HGNC:53387]
ENSG00000111341	2.3177	4.23764	-0.870568	0.00100144	0.0280004	TRUE	MGP	matrix Gla protein [Source:HGNC Symbol;Acc:HGNC:7060]
ENSG00000159055	12.6994	18.66	-0.555191	0.00100235	0.0280004	TRUE	MIS18A	MIS18 kinetochore protein A [Source:HGNC Symbol;Acc:HGNC:1286]
ENSG00000068878	88.4745	66.9902	0.401311	0.00100801	0.0281127	TRUE	PSME4	proteasome activator subunit 4 [Source:HGNC Symbol;Acc:HGNC:20635]
ENSG00000198542	101.674	129.816	-0.352519	0.00101322	0.0282124	TRUE	ITGBL1	integrin subunit beta like 1 [Source:HGNC Symbol;Acc:HGNC:6164]
ENSG00000140259	22.5261	29.6804	-0.397911	0.00101661	0.0282402	TRUE	MFAP1	microfibril associated protein 1 [Source:HGNC Symbol;Acc:HGNC:7032]
ENSG00000142856	11.6416	16.288	-0.484522	0.00101904	0.0282402	TRUE	ITGB3BP	integrin subunit beta 3 binding protein [Source:HGNC Symbol;Acc:HGNC:6157]
ENSG00000166508	68.9499	97.7485	-0.503525	0.00101916	0.0282402	TRUE	MCM7	minichromosome maintenance complex component 7 [Source:HGNC Symbol;Acc:HGNC:6950]
ENSG00000184208	7.44452	9.97585	-0.422262	0.00102282	0.0282959	TRUE	C22orf46	chromosome 22 open reading frame 46 [Source:HGNC Symbol;Acc:HGNC:26294]
ENSG00000171792	16.3608	22.7778	-0.47738	0.00102621	0.0283439	TRUE	RHNO1	RAD9-HUS1-RAD1 interacting nuclear orphan 1 [Source:HGNC Symbol;Acc:HGNC:28206]
ENSG00000234420	2.56433	4.03827	-0.655154	0.00102817	0.0283524	TRUE	ZNF37BP	zinc finger protein 37B, pseudogene [Source:HGNC Symbol;Acc:HGNC:13103]
ENSG00000164938	3.84876	2.79543	0.461324	0.00103767	0.0285685	TRUE	TP53INP1	tumor protein p53 inducible nuclear protein 1 [Source:HGNC Symbol;Acc:HGNC:18022]
ENSG00000166140	14.2112	19.5557	-0.460559	0.0010415	0.0286278	TRUE	ZFYVE19	zinc finger FYVE-type containing 19 [Source:HGNC Symbol;Acc:HGNC:20758]
ENSG00000153140	8.64846	12.3857	-0.518161	0.00106202	0.0291452	TRUE	CETN3	centrin 3 [Source:HGNC Symbol;Acc:HGNC:1868]
ENSG00000116106	26.464	20.5462	0.365157	0.00106913	0.0292934	TRUE	EPHA4	EPH receptor A4 [Source:HGNC Symbol;Acc:HGNC:3388]
ENSG00000102362	4.0155	5.47849	-0.448199	0.00107354	0.0293674	TRUE	SYTL4	synaptotagmin like 4 [Source:HGNC Symbol;Acc:HGNC:15588]
ENSG00000164309	0.60551	0.359407	0.752531	0.00109233	0.0298339	TRUE	CMYA5	cardiomyopathy associated 5 [Source:HGNC Symbol;Acc:HGNC:14305]
ENSG00000214940	1.11923	2.16716	-0.953306	0.00110291	0.030075	TRUE	NPIPA8	nuclear pore complex interacting protein family member A8 [Source:HGNC Symbol;Acc:HGNC:41983]
ENSG00000005189	3.23468	5.00767	-0.630514	0.00111733	0.0303995	TRUE	AC004381.6	RNA exonuclease 5 [Source:HGNC Symbol;Acc:HGNC:24661]
ENSG00000123700	0.232217	0.501754	-1.11151	0.00111836	0.0303995	TRUE	KCNJ2	potassium voltage-gated channel subfamily J member 2 [Source:HGNC Symbol;Acc:HGNC:6263]
ENSG00000063587	8.26515	6.34079	0.382379	0.00112513	0.0305353	TRUE	ZNF275	zinc finger protein 275 [Source:HGNC Symbol;Acc:HGNC:13069]
ENSG00000144583	11.0899	14.9383	-0.429769	0.00114116	0.0309212	TRUE	2004-03-01	membrane associated ring-CH-type finger 4 [Source:HGNC Symbol;Acc:HGNC:29269]
ENSG00000006607	64.059	49.4666	0.372947	0.00117104	0.0314824	TRUE	FARP2	FERM, ARH/RhoGEF and pleckstrin domain protein 2 [Source:HGNC Symbol;Acc:HGNC:16460]
ENSG00000186638	0.955278	1.49194	-0.643194	0.00117006	0.0314824	TRUE	KIF24	kinesin family member 24 [Source:HGNC Symbol;Acc:HGNC:19916]
ENSG00000188312	1.05297	1.61273	-0.615038	0.00116941	0.0314824	TRUE	CENPP	centromere protein P [Source:HGNC Symbol;Acc:HGNC:32933]
ENSG00000198554	9.95966	13.7142	-0.4615	0.00116541	0.0314824	TRUE	WDHD1	WD repeat and HMG-box DNA binding protein 1 [Source:HGNC Symbol;Acc:HGNC:23170]
ENSG00000205659	6.58909	8.94635	-0.441219	0.00117019	0.0314824	TRUE	LIN52	lin-52 DREAM MuvB core complex component [Source:HGNC Symbol;Acc:HGNC:19856]
ENSG00000149948	122.265	91.7171	0.414746	0.00117338	0.0314957	TRUE	HMGA2	high mobility group AT-hook 2 [Source:HGNC Symbol;Acc:HGNC:5009]
ENSG00000139112	34.3195	24.659	0.476914	0.00118112	0.0316539	TRUE	GABARAPL1	GABA type A receptor associated protein like 1 [Source:HGNC Symbol;Acc:HGNC:4068]
ENSG00000188529	67.119	85.9744	-0.357187	0.00118972	0.0318349	TRUE	SRSF10	serine and arginine rich splicing factor 10 [Source:HGNC Symbol;Acc:HGNC:16713]
ENSG00000163453	84.8363	108.343	-0.352856	0.00119267	0.031864	TRUE	IGFBP7	insulin like growth factor binding protein 7 [Source:HGNC Symbol;Acc:HGNC:5476]
ENSG00000138617	2.01184	3.10427	-0.625736	0.00119692	0.0319145	TRUE	PARP16	poly(ADP-ribose) polymerase family member 16 [Source:HGNC Symbol;Acc:HGNC:26040]
ENSG00000198857	0.589696	0.200885	1.5536	0.00119828	0.0319145	TRUE	HSD3BP5	hydroxy-delta-5-steroid dehydrogenase, 3 beta, pseudogene 5 [Source:HGNC Symbol;Acc:HGNC:5223]
ENSG00000176909	1.19995	2.07728	-0.791716	0.00121031	0.0321847	TRUE	MAMSTR	MEF2 activating motif and SAP domain containing transcriptional regulator [Source:HGNC Symbol;Acc:HGNC:26689]
ENSG00000145687	7.82269	10.5401	-0.430151	0.00122121	0.0323245	TRUE	SSBP2	single stranded DNA binding protein 2 [Source:HGNC Symbol;Acc:HGNC:15831]
ENSG00000166025	50.8617	39.6398	0.359631	0.00122012	0.0323245	TRUE	AMOTL1	angiomotin like 1 [Source:HGNC Symbol;Acc:HGNC:17811]
ENSG00000204899	13.5033	18.1714	-0.428356	0.00121824	0.0323245	TRUE	MZT1	mitotic spindle organizing protein 1 [Source:HGNC Symbol;Acc:HGNC:33830]
ENSG00000110066	14.4292	10.4311	0.468098	0.00123954	0.032759	TRUE	SUV420H1	lysine methyltransferase 5B [Source:HGNC Symbol;Acc:HGNC:24283]
ENSG00000171604	90.2052	71.186	0.341615	0.00125038	0.0329946	TRUE	CXXC5	CXXC finger protein 5 [Source:HGNC Symbol;Acc:HGNC:26943]
ENSG00000161048	4.67694	6.61263	-0.49966	0.00126882	0.0334299	TRUE	NAPEPLD	N-acyl phosphatidylethanolamine phospholipase D [Source:HGNC Symbol;Acc:HGNC:21683]
ENSG00000072756	14.9741	20.4979	-0.453003	0.0012767	0.0334725	TRUE	TRNT1	tRNA nucleotidyl transferase 1 [Source:HGNC Symbol;Acc:HGNC:17341]
ENSG00000099849	0.590283	1.17484	-0.992979	0.00127323	0.0334725	TRUE	RASSF7	Ras association domain family member 7 [Source:HGNC Symbol;Acc:HGNC:1166]
ENSG00000154743	6.79326	9.41783	-0.471291	0.00127825	0.0334725	TRUE	TSEN2	tRNA splicing endonuclease subunit 2 [Source:HGNC Symbol;Acc:HGNC:28422]
ENSG00000164032	85.6949	117.783	-0.458854	0.00127464	0.0334725	TRUE	H2AFZ	H2A histone family member Z [Source:HGNC Symbol;Acc:HGNC:4741]
ENSG00000004660	7.1389	4.39653	0.699336	0.0012856	0.0335465	TRUE	CAMKK1	calcium/calmodulin dependent protein kinase kinase 1 [Source:HGNC Symbol;Acc:HGNC:1469]
ENSG00000101574	3.95725	5.40121	-0.448783	0.00128601	0.0335465	TRUE	METTL4	methyltransferase like 4 [Source:HGNC Symbol;Acc:HGNC:24726]
ENSG00000274483	4.13987	10.0955	-1.28605	0.00128694	0.0335465	TRUE	AC132812.1	-
ENSG00000170629	0.246974	0.472284	-0.935294	0.00130449	0.0339523	TRUE	DPY19L2P2	DPY19L2 pseudogene 2 [Source:HGNC Symbol;Acc:HGNC:21764]
ENSG00000121486	9.5094	13.2704	-0.480787	0.00131649	0.0342128	TRUE	TRMT1L	tRNA methyltransferase 1 like [Source:HGNC Symbol;Acc:HGNC:16782]
ENSG00000169991	6.76581	4.97963	0.442222	0.00132199	0.0343037	TRUE	IFFO2	intermediate filament family orphan 2 [Source:HGNC Symbol;Acc:HGNC:27006]
ENSG00000144395	1.72631	2.88056	-0.738657	0.00133137	0.0344428	TRUE	CCDC150	coiled-coil domain containing 150 [Source:HGNC Symbol;Acc:HGNC:26834]
ENSG00000174371	17.232	25.0741	-0.541104	0.00133074	0.0344428	TRUE	EXO1	exonuclease 1 [Source:HGNC Symbol;Acc:HGNC:3511]
ENSG00000170577	4.07864	5.57236	-0.450202	0.00134503	0.034744	TRUE	SIX2	SIX homeobox 2 [Source:HGNC Symbol;Acc:HGNC:10888]
ENSG00000122641	50.5186	36.1657	0.482194	0.00135576	0.0349684	TRUE	INHBA	inhibin subunit beta A [Source:HGNC Symbol;Acc:HGNC:6066]
ENSG00000100479	10.7994	16.071	-0.573518	0.00136097	0.03505	TRUE	POLE2	DNA polymerase epsilon 2, accessory subunit [Source:HGNC Symbol;Acc:HGNC:9178]
ENSG00000100393	8.66415	5.88911	0.557008	0.00136814	0.035182	TRUE	EP300	E1A binding protein p300 [Source:HGNC Symbol;Acc:HGNC:3373]
ENSG00000104517	50.4651	35.7634	0.496802	0.00137812	0.0352966	TRUE	UBR5	ubiquitin protein ligase E3 component n-recognin 5 [Source:HGNC Symbol;Acc:HGNC:16806]
ENSG00000166387	4.159	6.03219	-0.536444	0.00138083	0.0352966	TRUE	PPFIBP2	PPFIA binding protein 2 [Source:HGNC Symbol;Acc:HGNC:9250]
ENSG00000168685	2.15176	4.05575	-0.914448	0.00137893	0.0352966	TRUE	IL7R	interleukin 7 receptor [Source:HGNC Symbol;Acc:HGNC:6024]
ENSG00000181192	10.5709	14.2231	-0.428132	0.00137909	0.0352966	TRUE	DHTKD1	dehydrogenase E1 and transketolase domain containing 1 [Source:HGNC Symbol;Acc:HGNC:23537]
ENSG00000172348	0.571852	1.03077	-0.850016	0.00138986	0.0354745	TRUE	RCAN2	regulator of calcineurin 2 [Source:HGNC Symbol;Acc:HGNC:3041]
ENSG00000204767	9.16026	6.70691	0.44974	0.00141165	0.0359772	TRUE	FAM196B	inhibitory synaptic factor family member 2B [Source:HGNC Symbol;Acc:HGNC:37271]
ENSG00000046647	4.62856	6.71842	-0.53756	0.00141682	0.03602	TRUE	GEMIN8	gem nuclear organelle associated protein 8 [Source:HGNC Symbol;Acc:HGNC:26044]
ENSG00000075240	5.46563	7.4797	-0.452591	0.00141763	0.03602	TRUE	GRAMD4	GRAM domain containing 4 [Source:HGNC Symbol;Acc:HGNC:29113]
ENSG00000231205	3.87309	5.6677	-0.549276	0.00141963	0.03602	TRUE	ZNF826P	zinc finger protein 826, pseudogene [Source:HGNC Symbol;Acc:HGNC:33875]
ENSG00000144401	3.27287	4.83087	-0.561725	0.00142469	0.036095	TRUE	METTL21A	methyltransferase like 21A [Source:HGNC Symbol;Acc:HGNC:30476]
ENSG00000137807	16.2415	24.5915	-0.598474	0.00143804	0.0363506	TRUE	KIF23	kinesin family member 23 [Source:HGNC Symbol;Acc:HGNC:6392]
ENSG00000279384	0.735517	0.205945	1.8365	0.00143902	0.0363506	TRUE	RP11-635L1.2	TEC
ENSG00000236824	0.0430606	0.101928	-1.24311	0.00144515	0.0364517	TRUE	BCYRN1	brain cytoplasmic RNA 1 [Source:HGNC Symbol;Acc:HGNC:1022]
ENSG00000117153	13.8568	18.0443	-0.380949	0.00146244	0.0365654	TRUE	KLHL12	kelch like family member 12 [Source:HGNC Symbol;Acc:HGNC:19360]
ENSG00000122420	4.88907	7.34924	-0.588034	0.0014607	0.0365654	TRUE	PTGFR	prostaglandin F receptor [Source:HGNC Symbol;Acc:HGNC:9600]
ENSG00000125454	5.21779	7.39129	-0.502387	0.00145818	0.0365654	TRUE	SLC25A19	solute carrier family 25 member 19 [Source:HGNC Symbol;Acc:HGNC:14409]
ENSG00000132688	16.4978	20.8347	-0.336717	0.00145279	0.0365654	TRUE	NES	nestin [Source:HGNC Symbol;Acc:HGNC:7756]
ENSG00000149554	20.8014	27.0073	-0.37667	0.00146242	0.0365654	TRUE	CHEK1	checkpoint kinase 1 [Source:HGNC Symbol;Acc:HGNC:1925]
ENSG00000184154	1.63948	2.53599	-0.629312	0.00145959	0.0365654	TRUE	LRTOMT	leucine rich transmembrane and O-methyltransferase domain containing [Source:HGNC Symbol;Acc:HGNC:25033]
ENSG00000132549	14.9803	10.6658	0.49007	0.00148848	0.0371622	TRUE	VPS13B	vacuolar protein sorting 13 homolog B [Source:HGNC Symbol;Acc:HGNC:2183]
ENSG00000006704	8.5537	6.18153	0.468585	0.0014996	0.0373853	TRUE	GTF2IRD1	GTF2I repeat domain containing 1 [Source:HGNC Symbol;Acc:HGNC:4661]
ENSG00000161267	2.33429	3.67046	-0.652981	0.00150816	0.0375443	TRUE	BDH1	3-hydroxybutyrate dehydrogenase 1 [Source:HGNC Symbol;Acc:HGNC:1027]
ENSG00000197442	2.96746	4.12015	-0.473469	0.00151265	0.0376015	TRUE	MAP3K5	mitogen-activated protein kinase kinase kinase 5 [Source:HGNC Symbol;Acc:HGNC:6857]
ENSG00000022976	1.89627	2.89046	-0.608139	0.00152108	0.0377563	TRUE	ZNF839	zinc finger protein 839 [Source:HGNC Symbol;Acc:HGNC:20345]
ENSG00000184226	11.246	7.53822	0.577111	0.00153243	0.0379831	TRUE	PCDH9	protocadherin 9 [Source:HGNC Symbol;Acc:HGNC:8661]
ENSG00000111305	0.369712	0.839188	-1.18259	0.00154762	0.038304	TRUE	GSG1	germ cell associated 1 [Source:HGNC Symbol;Acc:HGNC:19716]
ENSG00000143942	5.60301	7.78536	-0.47456	0.00155	0.0383078	TRUE	CHAC2	ChaC cation transport regulator homolog 2 [Source:HGNC Symbol;Acc:HGNC:32363]
ENSG00000198924	2.93376	4.08856	-0.478843	0.0015646	0.0386131	TRUE	DCLRE1A	DNA cross-link repair 1A [Source:HGNC Symbol;Acc:HGNC:17660]
ENSG00000136869	6.38203	8.90851	-0.481168	0.00156748	0.0386286	TRUE	TLR4	toll like receptor 4 [Source:HGNC Symbol;Acc:HGNC:11850]
ENSG00000145675	56.6915	43.7572	0.373611	0.00157477	0.0386968	TRUE	PIK3R1	phosphoinositide-3-kinase regulatory subunit 1 [Source:HGNC Symbol;Acc:HGNC:8979]
ENSG00000164053	5.30908	7.20908	-0.441353	0.00157371	0.0386968	TRUE	ATRIP	ATR interacting protein [Source:HGNC Symbol;Acc:HGNC:33499]
ENSG00000162073	4.66915	6.59381	-0.497952	0.00159274	0.0390824	TRUE	PAQR4	progestin and adipoQ receptor family member 4 [Source:HGNC Symbol;Acc:HGNC:26386]
ENSG00000145604	19.1681	24.9838	-0.382285	0.00159615	0.0391103	TRUE	SKP2	S-phase kinase associated protein 2 [Source:HGNC Symbol;Acc:HGNC:10901]
ENSG00000168496	44.2254	62.7018	-0.503632	0.00160319	0.0392267	TRUE	FEN1	flap structure-specific endonuclease 1 [Source:HGNC Symbol;Acc:HGNC:3650]
ENSG00000272645	0.403956	0.915158	-1.17982	0.00161023	0.0393429	TRUE	RP11-504P24.8	general transcription factor IIi pseudogene 20 [Source:HGNC Symbol;Acc:HGNC:51732]
ENSG00000106034	9.77123	13.8919	-0.507629	0.00162347	0.0396098	TRUE	CPED1	cadherin like and PC-esterase domain containing 1 [Source:HGNC Symbol;Acc:HGNC:26159]
ENSG00000056558	0.540192	0.871673	-0.690315	0.00163545	0.0398455	TRUE	TRAF1	TNF receptor associated factor 1 [Source:HGNC Symbol;Acc:HGNC:12031]
ENSG00000224470	21.3005	15.998	0.412997	0.00163878	0.03987	TRUE	ATXN1L	ataxin 1 like [Source:HGNC Symbol;Acc:HGNC:33279]
ENSG00000119711	2.86699	4.04551	-0.496787	0.00164159	0.0398819	TRUE	ALDH6A1	aldehyde dehydrogenase 6 family member A1 [Source:HGNC Symbol;Acc:HGNC:7179]
ENSG00000148690	9.2533	13.063	-0.497444	0.00164444	0.0398944	TRUE	FRA10AC1	FRA10A associated CGG repeat 1 [Source:HGNC Symbol;Acc:HGNC:1162]
ENSG00000044459	5.17504	6.95847	-0.427199	0.00165213	0.0399117	TRUE	CNTLN	centlein [Source:HGNC Symbol;Acc:HGNC:23432]
ENSG00000063438	24.4104	17.6459	0.468167	0.00164876	0.0399117	TRUE	AHRR	aryl-hydrocarbon receptor repressor [Source:HGNC Symbol;Acc:HGNC:346]
ENSG00000164306	6.11297	8.77489	-0.521508	0.00165212	0.0399117	TRUE	PRIMPOL	primase and DNA directed polymerase [Source:HGNC Symbol;Acc:HGNC:26575]
ENSG00000070501	6.87104	9.74526	-0.504173	0.00165701	0.0399733	TRUE	POLB	DNA polymerase beta [Source:HGNC Symbol;Acc:HGNC:9174]
ENSG00000131944	3.79449	5.80817	-0.614178	0.00168499	0.0405912	TRUE	FAAP24	FA core complex associated protein 24 [Source:HGNC Symbol;Acc:HGNC:28467]
ENSG00000159433	2.93144	2.02803	0.53153	0.00168971	0.0406407	TRUE	STARD9	StAR related lipid transfer domain containing 9 [Source:HGNC Symbol;Acc:HGNC:19162]
ENSG00000196693	2.08908	3.44277	-0.720704	0.00169178	0.0406407	TRUE	ZNF33B	zinc finger protein 33B [Source:HGNC Symbol;Acc:HGNC:13097]
ENSG00000134574	15.0866	20.6859	-0.455383	0.00170911	0.0409995	TRUE	DDB2	damage specific DNA binding protein 2 [Source:HGNC Symbol;Acc:HGNC:2718]
ENSG00000132016	0.542712	1.13314	-1.06206	0.00171436	0.0410107	TRUE	C19orf57	chromosome 19 open reading frame 57 [Source:HGNC Symbol;Acc:HGNC:28153]
ENSG00000134250	147.926	109.639	0.432117	0.00171242	0.0410107	TRUE	NOTCH2	notch 2 [Source:HGNC Symbol;Acc:HGNC:7882]
ENSG00000176658	228.225	180.025	0.342261	0.00172652	0.0412442	TRUE	MYO1D	myosin ID [Source:HGNC Symbol;Acc:HGNC:7598]
ENSG00000100234	434.223	328.886	0.400849	0.00173115	0.0412847	TRUE	TIMP3	TIMP metallopeptidase inhibitor 3 [Source:HGNC Symbol;Acc:HGNC:11822]
ENSG00000165886	17.9476	14.0218	0.356116	0.00173303	0.0412847	TRUE	UBTD1	ubiquitin domain containing 1 [Source:HGNC Symbol;Acc:HGNC:25683]
ENSG00000073605	1.46193	2.66983	-0.868877	0.00175157	0.0416106	TRUE	GSDMB	gasdermin B [Source:HGNC Symbol;Acc:HGNC:23690]
ENSG00000196267	2.39443	1.50702	0.667983	0.00175153	0.0416106	TRUE	ZNF836	zinc finger protein 836 [Source:HGNC Symbol;Acc:HGNC:34333]
ENSG00000065911	26.1341	35.0382	-0.422994	0.00176195	0.0417432	TRUE	MTHFD2	methylenetetrahydrofolate dehydrogenase (NADP+ dependent) 2, methenyltetrahydrofolate cyclohydrolase [Source:HGNC Symbol;Acc:HGNC:7434]
ENSG00000117593	18.7798	24.0751	-0.35836	0.00176201	0.0417432	TRUE	DARS2	aspartyl-tRNA synthetase 2, mitochondrial [Source:HGNC Symbol;Acc:HGNC:25538]
ENSG00000115461	2.07655	1.26181	0.718691	0.00177981	0.0418841	TRUE	IGFBP5	insulin like growth factor binding protein 5 [Source:HGNC Symbol;Acc:HGNC:5474]
ENSG00000161642	4.41092	2.88734	0.611338	0.00178187	0.0418841	TRUE	ZNF385A	zinc finger protein 385A [Source:HGNC Symbol;Acc:HGNC:17521]
ENSG00000164167	18.3234	24.4795	-0.417886	0.0017726	0.0418841	TRUE	LSM6	LSM6 homolog, U6 small nuclear RNA and mRNA degradation associated [Source:HGNC Symbol;Acc:HGNC:17017]
ENSG00000173085	8.28924	11.2583	-0.441671	0.00178261	0.0418841	TRUE	COQ2	coenzyme Q2, polyprenyltransferase [Source:HGNC Symbol;Acc:HGNC:25223]
ENSG00000188211	10.4432	7.46629	0.484102	0.00178248	0.0418841	TRUE	NCR3LG1	natural killer cell cytotoxicity receptor 3 ligand 1 [Source:HGNC Symbol;Acc:HGNC:42400]
ENSG00000198837	25.33	34.5008	-0.445781	0.00177898	0.0418841	TRUE	DENND4B	DENN domain containing 4B [Source:HGNC Symbol;Acc:HGNC:29044]
ENSG00000136040	3.81795	2.57564	0.567869	0.00178968	0.0419927	TRUE	PLXNC1	plexin C1 [Source:HGNC Symbol;Acc:HGNC:9106]
ENSG00000100767	0.933002	1.38373	-0.568608	0.00179463	0.0420512	TRUE	PAPLN	papilin, proteoglycan like sulfated glycoprotein [Source:HGNC Symbol;Acc:HGNC:19262]
ENSG00000218510	8.48769	12.1343	-0.515651	0.00180861	0.0423211	TRUE	LINC00339	long intergenic non-protein coding RNA 339 [Source:HGNC Symbol;Acc:HGNC:25011]
ENSG00000215447	6.20823	9.28853	-0.581268	0.00181594	0.0424347	TRUE	BX322557.10	-
ENSG00000066923	0.434928	0.815062	-0.906133	0.00182803	0.042601	TRUE	STAG3	stromal antigen 3 [Source:HGNC Symbol;Acc:HGNC:11356]
ENSG00000173597	0.630338	1.1136	-0.82103	0.00182783	0.042601	TRUE	SULT1B1	sulfotransferase family 1B member 1 [Source:HGNC Symbol;Acc:HGNC:17845]
ENSG00000144677	43.5663	54.9255	-0.334265	0.00183082	0.0426081	TRUE	CTDSPL	CTD small phosphatase like [Source:HGNC Symbol;Acc:HGNC:16890]
ENSG00000104856	11.7094	8.81113	0.410267	0.00184136	0.0427527	TRUE	RELB	RELB proto-oncogene, NF-kB subunit [Source:HGNC Symbol;Acc:HGNC:9956]
ENSG00000171033	2.61936	3.86796	-0.562361	0.00184202	0.0427527	TRUE	PKIA	cAMP-dependent protein kinase inhibitor alpha [Source:HGNC Symbol;Acc:HGNC:9017]
ENSG00000100401	71.119	92.3988	-0.37764	0.00184809	0.0428359	TRUE	RANGAP1	Ran GTPase activating protein 1 [Source:HGNC Symbol;Acc:HGNC:9854]
ENSG00000157557	16.8754	12.2884	0.457623	0.00185865	0.0430224	TRUE	ETS2	ETS proto-oncogene 2, transcription factor [Source:HGNC Symbol;Acc:HGNC:3489]
ENSG00000168497	0.48616	0.861003	-0.824587	0.00187185	0.0432696	TRUE	SDPR	caveolae associated protein 2 [Source:HGNC Symbol;Acc:HGNC:10690]
ENSG00000166922	17.6004	13.2521	0.40938	0.00187982	0.0433952	TRUE	SCG5	secretogranin V [Source:HGNC Symbol;Acc:HGNC:10816]
ENSG00000232063	0.675197	1.17057	-0.793828	0.00188968	0.0435643	TRUE	RP11-307E17.8	-
ENSG00000040275	73.2574	96.0991	-0.391549	0.00189606	0.0435978	TRUE	SPDL1	spindle apparatus coiled-coil protein 1 [Source:HGNC Symbol;Acc:HGNC:26010]
ENSG00000048405	23.7734	17.7924	0.418085	0.00189622	0.0435978	TRUE	ZNF800	zinc finger protein 800 [Source:HGNC Symbol;Acc:HGNC:27267]
ENSG00000260196	2.79886	1.86506	0.585619	0.00190992	0.043854	TRUE	RP1-239B22.5	antisense to KCNJ11 and overlapping to a novel gene
ENSG00000120662	6.59578	9.24377	-0.486938	0.0019268	0.0440881	TRUE	MTRF1	mitochondrial translation release factor 1 [Source:HGNC Symbol;Acc:HGNC:7469]
ENSG00000169756	114.847	90.2783	0.347266	0.00192685	0.0440881	TRUE	LIMS1	LIM zinc finger domain containing 1 [Source:HGNC Symbol;Acc:HGNC:6616]
ENSG00000214293	2.92634	4.44866	-0.604276	0.00192783	0.0440881	TRUE	APTR	Alu-mediated CDKN1A/p21 transcriptional regulator [Source:HGNC Symbol;Acc:HGNC:44173]
ENSG00000095002	22.4722	29.7078	-0.4027	0.00193856	0.0442655	TRUE	MSH2	mutS homolog 2 [Source:HGNC Symbol;Acc:HGNC:7325]
ENSG00000114735	2.51088	3.85829	-0.619768	0.00194075	0.0442655	TRUE	HEMK1	HemK methyltransferase family member 1 [Source:HGNC Symbol;Acc:HGNC:24923]
ENSG00000205181	1.15755	1.72537	-0.575826	0.00194959	0.0444082	TRUE	LINC00654	long intergenic non-protein coding RNA 654 [Source:HGNC Symbol;Acc:HGNC:27154]
ENSG00000145908	2.74684	3.80299	-0.469361	0.00196039	0.0444771	TRUE	ZNF300	zinc finger protein 300 [Source:HGNC Symbol;Acc:HGNC:13091]
ENSG00000163611	4.65703	6.39242	-0.45695	0.00195769	0.0444771	TRUE	SPICE1	spindle and centriole associated protein 1 [Source:HGNC Symbol;Acc:HGNC:25083]
ENSG00000174442	22.9686	30.9115	-0.428477	0.00195928	0.0444771	TRUE	ZWILCH	zwilch kinetochore protein [Source:HGNC Symbol;Acc:HGNC:25468]
ENSG00000123374	20.1061	27.4806	-0.450778	0.00196702	0.0445097	TRUE	CDK2	cyclin dependent kinase 2 [Source:HGNC Symbol;Acc:HGNC:1771]
ENSG00000154760	0.42443	0.72153	-0.765535	0.00196539	0.0445097	TRUE	SLFN13	schlafen family member 13 [Source:HGNC Symbol;Acc:HGNC:26481]
ENSG00000139350	20.6519	26.3542	-0.351757	0.00199154	0.045005	TRUE	NEDD1	neural precursor cell expressed, developmentally down-regulated 1 [Source:HGNC Symbol;Acc:HGNC:7723]
ENSG00000237753	0.816271	1.41487	-0.793549	0.00199546	0.0450344	TRUE	AC079922.3	-
ENSG00000031691	7.01809	10.125	-0.528773	0.00200269	0.0451382	TRUE	CENPQ	centromere protein Q [Source:HGNC Symbol;Acc:HGNC:21347]
ENSG00000173207	23.2468	33.2342	-0.515638	0.00200664	0.0451678	TRUE	CKS1B	CDC28 protein kinase regulatory subunit 1B [Source:HGNC Symbol;Acc:HGNC:19083]
ENSG00000100504	38.6241	48.3379	-0.323655	0.00201516	0.0453001	TRUE	PYGL	glycogen phosphorylase L [Source:HGNC Symbol;Acc:HGNC:9725]
ENSG00000140526	41.6149	31.1076	0.419835	0.00202574	0.0454783	TRUE	ABHD2	abhydrolase domain containing 2 [Source:HGNC Symbol;Acc:HGNC:18717]
ENSG00000137135	0.803092	1.43969	-0.84212	0.00203025	0.0455201	TRUE	ARHGEF39	Rho guanine nucleotide exchange factor 39 [Source:HGNC Symbol;Acc:HGNC:25909]
ENSG00000134107	16.3778	22.839	-0.479755	0.00203673	0.0456057	TRUE	BHLHE40	basic helix-loop-helix family member e40 [Source:HGNC Symbol;Acc:HGNC:1046]
ENSG00000171530	100.843	127.679	-0.340419	0.00204605	0.0457546	TRUE	TBCA	tubulin folding cofactor A [Source:HGNC Symbol;Acc:HGNC:11579]
ENSG00000077514	24.1278	32.6948	-0.438364	0.00206302	0.0460142	TRUE	POLD3	DNA polymerase delta 3, accessory subunit [Source:HGNC Symbol;Acc:HGNC:20932]
ENSG00000184939	14.4313	18.9835	-0.395549	0.00206203	0.0460142	TRUE	ZFP90	ZFP90 zinc finger protein [Source:HGNC Symbol;Acc:HGNC:23329]
ENSG00000132635	13.222	19.3731	-0.551109	0.00206796	0.0460644	TRUE	PCED1A	PC-esterase domain containing 1A [Source:HGNC Symbol;Acc:HGNC:16212]
ENSG00000091592	3.60884	5.07671	-0.49236	0.00207098	0.0460718	TRUE	NLRP1	NLR family pyrin domain containing 1 [Source:HGNC Symbol;Acc:HGNC:14374]
ENSG00000120539	7.17965	10.42	-0.537367	0.00207968	0.0462056	TRUE	MASTL	microtubule associated serine/threonine kinase like [Source:HGNC Symbol;Acc:HGNC:19042]
ENSG00000168234	21.3139	16.3192	0.385221	0.0020867	0.0463014	TRUE	TTC39C	tetratricopeptide repeat domain 39C [Source:HGNC Symbol;Acc:HGNC:26595]
ENSG00000124782	9.78504	7.22283	0.438014	0.00209311	0.0463239	TRUE	RREB1	ras responsive element binding protein 1 [Source:HGNC Symbol;Acc:HGNC:10449]
ENSG00000138468	1.75534	2.53732	-0.53156	0.00209183	0.0463239	TRUE	SENP7	SUMO specific peptidase 7 [Source:HGNC Symbol;Acc:HGNC:30402]
ENSG00000171729	1.37028	2.21753	-0.694476	0.00211891	0.0468345	TRUE	TMEM51	transmembrane protein 51 [Source:HGNC Symbol;Acc:HGNC:25488]
ENSG00000244560	0.680817	1.39999	-1.04008	0.00212192	0.0468406	TRUE	RP4-800G7.2	-
ENSG00000130150	14.9177	19.1535	-0.360581	0.00213107	0.0469821	TRUE	MOSPD2	motile sperm domain containing 2 [Source:HGNC Symbol;Acc:HGNC:28381]
ENSG00000116237	87.7509	111.344	-0.343532	0.00214447	0.0470358	TRUE	ICMT	isoprenylcysteine carboxyl methyltransferase [Source:HGNC Symbol;Acc:HGNC:5350]
ENSG00000137936	61.7705	47.9835	0.36438	0.00213717	0.0470358	TRUE	BCAR3	BCAR3, NSP family adaptor protein [Source:HGNC Symbol;Acc:HGNC:973]
ENSG00000169926	147.295	111.945	0.395916	0.00213965	0.0470358	TRUE	KLF13	Kruppel like factor 13 [Source:HGNC Symbol;Acc:HGNC:13672]
ENSG00000231365	4.00064	5.89634	-0.559591	0.00214274	0.0470358	TRUE	RP11-418J17.1	WARS2 antisense RNA 1 [Source:HGNC Symbol;Acc:HGNC:40612]
ENSG00000132646	101.943	138.963	-0.446936	0.00215183	0.0470873	TRUE	PCNA	proliferating cell nuclear antigen [Source:HGNC Symbol;Acc:HGNC:8729]
ENSG00000225434	1.15443	1.97242	-0.77279	0.00215231	0.0470873	TRUE	LINC01504	long intergenic non-protein coding RNA 1504 [Source:HGNC Symbol;Acc:HGNC:51185]
ENSG00000123836	6.19189	4.45405	0.475262	0.00217013	0.0473882	TRUE	PFKFB2	6-phosphofructo-2-kinase/fructose-2,6-biphosphatase 2 [Source:HGNC Symbol;Acc:HGNC:8873]
ENSG00000128944	17.6826	25.2588	-0.514454	0.00217712	0.0473882	TRUE	KNSTRN	kinetochore localized astrin (SPAG5) binding protein [Source:HGNC Symbol;Acc:HGNC:30767]
ENSG00000157106	57.2015	37.339	0.615373	0.0021739	0.0473882	TRUE	SMG1	SMG1, nonsense mediated mRNA decay associated PI3K related kinase [Source:HGNC Symbol;Acc:HGNC:30045]
ENSG00000169981	11.6968	8.22078	0.508762	0.0021752	0.0473882	TRUE	ZNF35	zinc finger protein 35 [Source:HGNC Symbol;Acc:HGNC:13099]
ENSG00000064012	8.9333	12.0046	-0.426325	0.00218078	0.0474077	TRUE	CASP8	caspase 8 [Source:HGNC Symbol;Acc:HGNC:1509]
ENSG00000138380	1.55092	2.47111	-0.672031	0.00218435	0.0474253	TRUE	CARF	calcium responsive transcription factor [Source:HGNC Symbol;Acc:HGNC:14435]
ENSG00000110925	46.2312	36.6315	0.335785	0.00221068	0.0479363	TRUE	CSRNP2	cysteine and serine rich nuclear protein 2 [Source:HGNC Symbol;Acc:HGNC:16006]
ENSG00000112983	18.6203	25.4691	-0.451877	0.00221946	0.0480659	TRUE	BRD8	bromodomain containing 8 [Source:HGNC Symbol;Acc:HGNC:19874]
ENSG00000143799	101.842	129.935	-0.35146	0.00222557	0.0481373	TRUE	PARP1	poly(ADP-ribose) polymerase 1 [Source:HGNC Symbol;Acc:HGNC:270]
ENSG00000146281	1.18572	1.68899	-0.510396	0.00225315	0.048368	TRUE	PM20D2	peptidase M20 domain containing 2 [Source:HGNC Symbol;Acc:HGNC:21408]
ENSG00000166073	98.1913	79.3383	0.307578	0.00225007	0.048368	TRUE	GPR176	G protein-coupled receptor 176 [Source:HGNC Symbol;Acc:HGNC:32370]
ENSG00000198185	0.424489	0.767897	-0.855183	0.00224964	0.048368	TRUE	ZNF334	zinc finger protein 334 [Source:HGNC Symbol;Acc:HGNC:15806]
ENSG00000204178	15.8918	11.8445	0.424065	0.00225094	0.048368	TRUE	TMEM57	macoilin 1 [Source:HGNC Symbol;Acc:HGNC:25572]
ENSG00000213918	3.04735	4.65652	-0.611699	0.00225235	0.048368	TRUE	DNASE1	deoxyribonuclease 1 [Source:HGNC Symbol;Acc:HGNC:2956]
ENSG00000237523	1.34617	2.18226	-0.696967	0.00225158	0.048368	TRUE	LINC00857	long intergenic non-protein coding RNA 857 [Source:HGNC Symbol;Acc:HGNC:45114]
ENSG00000004777	3.40172	5.63945	-0.729288	0.00227769	0.0485046	TRUE	ARHGAP33	Rho GTPase activating protein 33 [Source:HGNC Symbol;Acc:HGNC:23085]
ENSG00000102710	19.4986	25.8481	-0.406686	0.00227931	0.0485046	TRUE	SUPT20H	SPT20 homolog, SAGA complex component [Source:HGNC Symbol;Acc:HGNC:20596]
ENSG00000108510	34.6907	24.7641	0.486301	0.00226552	0.0485046	TRUE	MED13	mediator complex subunit 13 [Source:HGNC Symbol;Acc:HGNC:22474]
ENSG00000132000	2.67229	4.01504	-0.587341	0.0022672	0.0485046	TRUE	PODNL1	podocan like 1 [Source:HGNC Symbol;Acc:HGNC:26275]
ENSG00000151876	8.78506	12.0363	-0.454265	0.00227511	0.0485046	TRUE	FBXO4	F-box protein 4 [Source:HGNC Symbol;Acc:HGNC:13583]
ENSG00000160766	1.17269	1.97112	-0.749192	0.00227302	0.0485046	TRUE	GBAP1	glucosylceramidase beta pseudogene 1 [Source:HGNC Symbol;Acc:HGNC:4178]
ENSG00000245522	0.46523	0.825619	-0.827533	0.00226803	0.0485046	TRUE	RP11-540A21.2	-
ENSG00000204262	124.111	154.116	-0.312383	0.00228335	0.0485303	TRUE	COL5A2	collagen type V alpha 2 chain [Source:HGNC Symbol;Acc:HGNC:2210]
ENSG00000115392	7.2764	10.2269	-0.491071	0.00229029	0.0486176	TRUE	FANCL	FA complementation group L [Source:HGNC Symbol;Acc:HGNC:20748]
ENSG00000095637	0.70452	0.33988	1.05161	0.00230326	0.0488326	TRUE	SORBS1	sorbin and SH3 domain containing 1 [Source:HGNC Symbol;Acc:HGNC:14565]
ENSG00000151835	19.5078	13.1002	0.574465	0.00230889	0.0488915	TRUE	SACS	sacsin molecular chaperone [Source:HGNC Symbol;Acc:HGNC:10519]
ENSG00000144445	2.00935	2.96059	-0.559153	0.00232114	0.049046	TRUE	KANSL1L	KAT8 regulatory NSL complex subunit 1 like [Source:HGNC Symbol;Acc:HGNC:26310]
ENSG00000163520	75.3261	102.165	-0.439681	0.0023219	0.049046	TRUE	FBLN2	fibulin 2 [Source:HGNC Symbol;Acc:HGNC:3601]
ENSG00000117139	32.9372	25.0384	0.395574	0.00233198	0.0491539	TRUE	KDM5B	lysine demethylase 5B [Source:HGNC Symbol;Acc:HGNC:18039]
ENSG00000164808	19.8692	25.5214	-0.361175	0.00233274	0.0491539	TRUE	SPIDR	scaffold protein involved in DNA repair [Source:HGNC Symbol;Acc:HGNC:28971]
ENSG00000006128	2.63068	1.52613	0.785556	0.00234451	0.0493411	TRUE	TAC1	tachykinin precursor 1 [Source:HGNC Symbol;Acc:HGNC:11517]
ENSG00000261008	2.16506	3.41139	-0.655954	0.00234971	0.04939	TRUE	LINC01572	long intergenic non-protein coding RNA 1572 [Source:HGNC Symbol;Acc:HGNC:51385]
ENSG00000110422	23.1893	17.2731	0.424929	0.00236047	0.0494344	TRUE	HIPK3	homeodomain interacting protein kinase 3 [Source:HGNC Symbol;Acc:HGNC:4915]
ENSG00000162923	64.0663	51.0584	0.327418	0.0023579	0.0494344	TRUE	WDR26	WD repeat domain 26 [Source:HGNC Symbol;Acc:HGNC:21208]
ENSG00000167772	547.769	430.8	0.346547	0.00235696	0.0494344	TRUE	ANGPTL4	angiopoietin like 4 [Source:HGNC Symbol;Acc:HGNC:16039]
ENSG00000108469	6.83506	10.106	-0.564183	0.00237588	0.0496965	TRUE	RECQL5	RecQ like helicase 5 [Source:HGNC Symbol;Acc:HGNC:9950]
ENSG00000119729	87.1078	66.8423	0.382041	0.00238032	0.0497286	TRUE	RHOQ	ras homolog family member Q [Source:HGNC Symbol;Acc:HGNC:17736]
ENSG00000100345	1449.18	1140.51	0.345548	0.00241403	0.0503715	FALSE	MYH9	myosin heavy chain 9 [Source:HGNC Symbol;Acc:HGNC:7579]
ENSG00000159212	0.482275	0.260276	0.889817	0.00242054	0.0503848	FALSE	CLIC6	chloride intracellular channel 6 [Source:HGNC Symbol;Acc:HGNC:2065]
ENSG00000182405	0.801009	1.18265	-0.562137	0.00241971	0.0503848	FALSE	PGBD4	piggyBac transposable element derived 4 [Source:HGNC Symbol;Acc:HGNC:19401]
ENSG00000139880	1.78568	2.72871	-0.611745	0.00242721	0.0504624	FALSE	CDH24	cadherin 24 [Source:HGNC Symbol;Acc:HGNC:14265]
ENSG00000173914	11.1204	14.5411	-0.386924	0.00245795	0.0510396	FALSE	RBM4B	RNA binding motif protein 4B [Source:HGNC Symbol;Acc:HGNC:28842]
ENSG00000099251	0.843861	1.54909	-0.876341	0.00248545	0.0510637	FALSE	HSD17B7P2	hydroxysteroid 17-beta dehydrogenase 7 pseudogene 2 [Source:HGNC Symbol;Acc:HGNC:28120]
ENSG00000104738	120.788	158.74	-0.394181	0.00247394	0.0510637	FALSE	MCM4	minichromosome maintenance complex component 4 [Source:HGNC Symbol;Acc:HGNC:6947]
ENSG00000106477	8.61373	11.2983	-0.391396	0.00246955	0.0510637	FALSE	CEP41	centrosomal protein 41 [Source:HGNC Symbol;Acc:HGNC:12370]
ENSG00000107643	10.4336	8.01511	0.380442	0.00248688	0.0510637	FALSE	MAPK8	mitogen-activated protein kinase 8 [Source:HGNC Symbol;Acc:HGNC:6881]
ENSG00000121297	24.2961	19.3556	0.327968	0.00250134	0.0510637	FALSE	TSHZ3	teashirt zinc finger homeobox 3 [Source:HGNC Symbol;Acc:HGNC:30700]
ENSG00000123358	6.37679	4.30945	0.565326	0.00249985	0.0510637	FALSE	NR4A1	nuclear receptor subfamily 4 group A member 1 [Source:HGNC Symbol;Acc:HGNC:7980]
ENSG00000129028	3.6328	5.18686	-0.513779	0.00251049	0.0510637	FALSE	THAP10	THAP domain containing 10 [Source:HGNC Symbol;Acc:HGNC:23193]
ENSG00000130517	5.63839	7.59014	-0.428843	0.00251249	0.0510637	FALSE	PGPEP1	pyroglutamyl-peptidase I [Source:HGNC Symbol;Acc:HGNC:13568]
ENSG00000131080	6.50748	9.05943	-0.477322	0.00251269	0.0510637	FALSE	EDA2R	ectodysplasin A2 receptor [Source:HGNC Symbol;Acc:HGNC:17756]
ENSG00000134853	194.949	148.994	0.387846	0.00250175	0.0510637	FALSE	PDGFRA	platelet derived growth factor receptor alpha [Source:HGNC Symbol;Acc:HGNC:8803]
ENSG00000135541	8.78549	11.4097	-0.377064	0.00246356	0.0510637	FALSE	AHI1	Abelson helper integration site 1 [Source:HGNC Symbol;Acc:HGNC:21575]
ENSG00000151612	13.8104	10.2267	0.433409	0.00250115	0.0510637	FALSE	ZNF827	zinc finger protein 827 [Source:HGNC Symbol;Acc:HGNC:27193]
ENSG00000167523	5.11976	7.28187	-0.508233	0.00248976	0.0510637	FALSE	SPATA33	spermatogenesis associated 33 [Source:HGNC Symbol;Acc:HGNC:26463]
ENSG00000179361	1.16826	1.77955	-0.607158	0.00246921	0.0510637	FALSE	ARID3B	AT-rich interaction domain 3B [Source:HGNC Symbol;Acc:HGNC:14350]
ENSG00000179750	1.00961	1.91681	-0.924898	0.00247456	0.0510637	FALSE	APOBEC3B	apolipoprotein B mRNA editing enzyme catalytic subunit 3B [Source:HGNC Symbol;Acc:HGNC:17352]
ENSG00000196981	1.25612	1.82797	-0.541276	0.00250076	0.0510637	FALSE	WDR5B	WD repeat domain 5B [Source:HGNC Symbol;Acc:HGNC:17826]
ENSG00000260630	1.32448	2.40443	-0.860275	0.00251234	0.0510637	FALSE	SNAI3-AS1	SNAI3 antisense RNA 1 [Source:HGNC Symbol;Acc:HGNC:28327]
ENSG00000265415	6.30721	11.289	-0.839842	0.00247835	0.0510637	FALSE	CTD-2510F5.4	novel transcript, antisense to PRR11
ENSG00000164048	2.7463	3.90351	-0.507281	0.00253809	0.0515188	FALSE	ZNF589	zinc finger protein 589 [Source:HGNC Symbol;Acc:HGNC:16747]
ENSG00000116539	22.6554	16.3125	0.473878	0.00254718	0.0516422	FALSE	ASH1L	ASH1 like histone lysine methyltransferase [Source:HGNC Symbol;Acc:HGNC:19088]
ENSG00000119986	5.70432	3.53436	0.690605	0.00255282	0.0516953	FALSE	AVPI1	arginine vasopressin induced 1 [Source:HGNC Symbol;Acc:HGNC:30898]
ENSG00000081870	17.6939	23.2685	-0.39513	0.00255628	0.0517044	FALSE	HSPB11	heat shock protein family B (small) member 11 [Source:HGNC Symbol;Acc:HGNC:25019]
ENSG00000020922	12.608	16.2086	-0.362419	0.00257177	0.0519564	FALSE	MRE11A	MRE11 homolog, double strand break repair nuclease [Source:HGNC Symbol;Acc:HGNC:7230]
ENSG00000204389	7.62284	11.3808	-0.578203	0.00258199	0.0520403	FALSE	HSPA1A	heat shock protein family A (Hsp70) member 1A [Source:HGNC Symbol;Acc:HGNC:5232]
ENSG00000246430	58.469	43.9774	0.410908	0.00257956	0.0520403	FALSE	LINC00968	long intergenic non-protein coding RNA 968 [Source:HGNC Symbol;Acc:HGNC:48727]
ENSG00000112118	53.2847	70.4417	-0.40271	0.00263343	0.0530148	FALSE	MCM3	minichromosome maintenance complex component 3 [Source:HGNC Symbol;Acc:HGNC:6945]
ENSG00000132256	11.6366	15.8791	-0.448465	0.00263937	0.053072	FALSE	TRIM5	tripartite motif containing 5 [Source:HGNC Symbol;Acc:HGNC:16276]
ENSG00000156239	3.62151	5.04395	-0.477965	0.00265028	0.0531487	FALSE	N6AMT1	N-6 adenine-specific DNA methyltransferase 1 [Source:HGNC Symbol;Acc:HGNC:16021]
ENSG00000168970	0.0539115	0.167126	-1.63227	0.00265248	0.0531487	FALSE	JMJD7-PLA2G4B	JMJD7-PLA2G4B readthrough [Source:HGNC Symbol;Acc:HGNC:34449]
ENSG00000176834	11.3224	15.0727	-0.412751	0.00265033	0.0531487	FALSE	VSIG10	V-set and immunoglobulin domain containing 10 [Source:HGNC Symbol;Acc:HGNC:26078]
ENSG00000197380	2.44692	1.71206	0.515232	0.00265827	0.0532027	FALSE	DACT3	dishevelled binding antagonist of beta catenin 3 [Source:HGNC Symbol;Acc:HGNC:30745]
ENSG00000144306	12.1689	16.2041	-0.413159	0.00267555	0.053486	FALSE	SCRN3	secernin 3 [Source:HGNC Symbol;Acc:HGNC:30382]
ENSG00000096093	1.88989	2.73917	-0.535438	0.00269201	0.0537525	FALSE	EFHC1	EF-hand domain containing 1 [Source:HGNC Symbol;Acc:HGNC:16406]
ENSG00000119684	6.04692	8.31011	-0.458667	0.00270186	0.0538865	FALSE	MLH3	mutL homolog 3 [Source:HGNC Symbol;Acc:HGNC:7128]
ENSG00000110395	6.78851	5.04756	0.42751	0.00270513	0.0538889	FALSE	CBL	Cbl proto-oncogene [Source:HGNC Symbol;Acc:HGNC:1541]
ENSG00000224116	0.398838	0.162603	1.29445	0.0027418	0.054556	FALSE	INHBA-AS1	INHBA antisense RNA 1 [Source:HGNC Symbol;Acc:HGNC:40303]
ENSG00000173894	1.65313	2.5341	-0.616272	0.00275006	0.054657	FALSE	CBX2	chromobox 2 [Source:HGNC Symbol;Acc:HGNC:1552]
ENSG00000257315	3.364	2.41815	0.476277	0.00276147	0.0548203	FALSE	ZBED6	zinc finger BED-type containing 6 [Source:HGNC Symbol;Acc:HGNC:33273]
ENSG00000051825	10.045	13.2261	-0.396908	0.00277298	0.0549851	FALSE	MPHOSPH9	M-phase phosphoprotein 9 [Source:HGNC Symbol;Acc:HGNC:7215]
ENSG00000168803	3.2201	4.42462	-0.45845	0.00278355	0.0551309	FALSE	ADAL	adenosine deaminase like [Source:HGNC Symbol;Acc:HGNC:31853]
ENSG00000165655	19.3623	14.5394	0.413288	0.00279909	0.0552498	FALSE	ZNF503	zinc finger protein 503 [Source:HGNC Symbol;Acc:HGNC:23589]
ENSG00000173546	4.3447	3.34834	0.375811	0.00279921	0.0552498	FALSE	CSPG4	chondroitin sulfate proteoglycan 4 [Source:HGNC Symbol;Acc:HGNC:2466]
ENSG00000198089	10.7067	15.3104	-0.515998	0.00279494	0.0552498	FALSE	SFI1	SFI1 centrin binding protein [Source:HGNC Symbol;Acc:HGNC:29064]
ENSG00000160551	41.45	30.1842	0.457581	0.00280472	0.0552948	FALSE	TAOK1	TAO kinase 1 [Source:HGNC Symbol;Acc:HGNC:29259]
ENSG00000183765	5.91188	8.16805	-0.466374	0.00280796	0.0552952	FALSE	CHEK2	checkpoint kinase 2 [Source:HGNC Symbol;Acc:HGNC:16627]
ENSG00000261762	0.0919499	0.269039	-1.54889	0.00282126	0.0554935	FALSE	RP11-650L12.2	novel transcript, antisense to CHRNA5
ENSG00000174718	16.4911	12.5819	0.390339	0.0028421	0.0558393	FALSE	KIAA1551	KIAA1551 [Source:HGNC Symbol;Acc:HGNC:25559]
ENSG00000280347	0.836033	0.493952	0.759188	0.00284987	0.0559278	FALSE	AC000123.2	TEC
ENSG00000110721	4.94441	3.31654	0.576121	0.00285591	0.0559823	FALSE	CHKA	choline kinase alpha [Source:HGNC Symbol;Acc:HGNC:1937]
ENSG00000246089	1.02659	1.73991	-0.761145	0.00286813	0.0561577	FALSE	RP11-115C21.2	-
ENSG00000162777	1.05842	1.73434	-0.712476	0.00287986	0.056323	FALSE	DENND2D	DENN domain containing 2D [Source:HGNC Symbol;Acc:HGNC:26192]
ENSG00000102908	10.5873	7.71089	0.457361	0.00289013	0.0563954	FALSE	NFAT5	nuclear factor of activated T cells 5 [Source:HGNC Symbol;Acc:HGNC:7774]
ENSG00000260260	7.31411	11.6897	-0.676484	0.00288763	0.0563954	FALSE	SNHG19	small nucleolar RNA host gene 19 [Source:HGNC Symbol;Acc:HGNC:49574]
ENSG00000165568	2.73064	4.20098	-0.621488	0.00290801	0.0566797	FALSE	AKR1E2	aldo-keto reductase family 1 member E2 [Source:HGNC Symbol;Acc:HGNC:23437]
ENSG00000204392	39.098	50.5886	-0.371717	0.00291763	0.0568027	FALSE	LSM2	LSM2 homolog, U6 small nuclear RNA and mRNA degradation associated [Source:HGNC Symbol;Acc:HGNC:13940]
ENSG00000155827	39.5305	50.12	-0.342418	0.00292197	0.0568228	FALSE	RNF20	ring finger protein 20 [Source:HGNC Symbol;Acc:HGNC:10062]
ENSG00000151466	5.94849	7.93779	-0.416215	0.00292784	0.0568725	FALSE	SCLT1	sodium channel and clathrin linker 1 [Source:HGNC Symbol;Acc:HGNC:26406]
ENSG00000125753	246.43	198.154	0.314556	0.00293478	0.0568784	FALSE	VASP	vasodilator stimulated phosphoprotein [Source:HGNC Symbol;Acc:HGNC:12652]
ENSG00000185495	1.03492	1.77043	-0.77458	0.00293329	0.0568784	FALSE	RP11-504P24.3	septin 7 (SEPT7) pseudogene
ENSG00000129810	1.68453	2.65412	-0.655884	0.00294689	0.056977	FALSE	SGOL1	shugoshin 1 [Source:HGNC Symbol;Acc:HGNC:25088]
ENSG00000140519	0.277822	0.0534272	2.37851	0.0029488	0.056977	FALSE	RHCG	Rh family C glycoprotein [Source:HGNC Symbol;Acc:HGNC:18140]
ENSG00000175711	2.33576	3.47208	-0.571906	0.00294984	0.056977	FALSE	B3GNTL1	UDP-GlcNAc:betaGal beta-1,3-N-acetylglucosaminyltransferase like 1 [Source:HGNC Symbol;Acc:HGNC:21727]
ENSG00000065029	8.68961	11.8992	-0.453502	0.00295527	0.0570178	FALSE	ZNF76	zinc finger protein 76 [Source:HGNC Symbol;Acc:HGNC:13149]
ENSG00000124126	1.31552	2.1507	-0.709169	0.00297748	0.0573817	FALSE	PREX1	phosphatidylinositol-3,4,5-trisphosphate dependent Rac exchange factor 1 [Source:HGNC Symbol;Acc:HGNC:32594]
ENSG00000152518	146.325	114.75	0.350684	0.00300127	0.0577753	FALSE	ZFP36L2	ZFP36 ring finger protein like 2 [Source:HGNC Symbol;Acc:HGNC:1108]
ENSG00000144668	0.280123	0.58119	-1.05295	0.00301317	0.0579393	FALSE	ITGA9	integrin subunit alpha 9 [Source:HGNC Symbol;Acc:HGNC:6145]
ENSG00000106355	23.8462	30.6917	-0.36409	0.00304807	0.0584353	FALSE	LSM5	LSM5 homolog, U6 small nuclear RNA and mRNA degradation associated [Source:HGNC Symbol;Acc:HGNC:17162]
ENSG00000154133	0.933695	1.5648	-0.744958	0.00305259	0.0584353	FALSE	ROBO4	roundabout guidance receptor 4 [Source:HGNC Symbol;Acc:HGNC:17985]
ENSG00000166965	5.40771	7.61413	-0.493661	0.00304536	0.0584353	FALSE	RCCD1	RCC1 domain containing 1 [Source:HGNC Symbol;Acc:HGNC:30457]
ENSG00000197713	42.233	53.6432	-0.345024	0.00305118	0.0584353	FALSE	RPE	ribulose-5-phosphate-3-epimerase [Source:HGNC Symbol;Acc:HGNC:10293]
ENSG00000214182	8.80856	12.1768	-0.46716	0.00306845	0.0586734	FALSE	PTMAP5	prothymosin alpha pseudogene 5 [Source:HGNC Symbol;Acc:HGNC:9628]
ENSG00000231298	2.99013	4.65037	-0.637138	0.00308333	0.0588923	FALSE	LINC00704	mitotically associated long non coding RNA [Source:HGNC Symbol;Acc:HGNC:44678]
ENSG00000130695	6.84167	8.94387	-0.386552	0.0030981	0.059043	FALSE	CEP85	centrosomal protein 85 [Source:HGNC Symbol;Acc:HGNC:25309]
ENSG00000233117	5.07203	6.82154	-0.427534	0.00309574	0.059043	FALSE	LINC00702	long intergenic non-protein coding RNA 702 [Source:HGNC Symbol;Acc:HGNC:44676]
ENSG00000103540	10.1268	12.9278	-0.352302	0.0031028	0.0590669	FALSE	CCP110	centriolar coiled-coil protein 110 [Source:HGNC Symbol;Acc:HGNC:24342]
ENSG00000129195	5.03626	12.0387	-1.25725	0.00311486	0.0591652	FALSE	FAM64A	PICALM interacting mitotic regulator [Source:HGNC Symbol;Acc:HGNC:25483]
ENSG00000148019	12.4438	16.357	-0.394484	0.00311218	0.0591652	FALSE	CEP78	centrosomal protein 78 [Source:HGNC Symbol;Acc:HGNC:25740]
ENSG00000235194	1.87713	2.87686	-0.615966	0.00312053	0.0592073	FALSE	PPP1R3E	protein phosphatase 1 regulatory subunit 3E [Source:HGNC Symbol;Acc:HGNC:14943]
ENSG00000105290	0.546326	1.0642	-0.961932	0.0031286	0.0592753	FALSE	APLP1	amyloid beta precursor like protein 1 [Source:HGNC Symbol;Acc:HGNC:597]
ENSG00000158006	9.94454	13.6123	-0.452936	0.00313103	0.0592753	FALSE	PAFAH2	platelet activating factor acetylhydrolase 2 [Source:HGNC Symbol;Acc:HGNC:8579]
ENSG00000120063	28.1204	22.1072	0.347103	0.00315778	0.05965	FALSE	GNA13	G protein subunit alpha 13 [Source:HGNC Symbol;Acc:HGNC:4381]
ENSG00000162639	4.16717	5.81518	-0.480754	0.0031557	0.05965	FALSE	HENMT1	HEN methyltransferase 1 [Source:HGNC Symbol;Acc:HGNC:26400]
ENSG00000174738	12.5934	5.83996	1.10864	0.00316543	0.0597287	FALSE	NR1D2	nuclear receptor subfamily 1 group D member 2 [Source:HGNC Symbol;Acc:HGNC:7963]
ENSG00000170425	1.25578	2.11329	-0.750905	0.00317042	0.0597455	FALSE	ADORA2B	adenosine A2b receptor [Source:HGNC Symbol;Acc:HGNC:264]
ENSG00000175104	6.93843	5.12014	0.438426	0.00317328	0.0597455	FALSE	TRAF6	TNF receptor associated factor 6 [Source:HGNC Symbol;Acc:HGNC:12036]
ENSG00000100889	7.16339	10.4973	-0.551298	0.00318543	0.0599084	FALSE	PCK2	phosphoenolpyruvate carboxykinase 2, mitochondrial [Source:HGNC Symbol;Acc:HGNC:8725]
ENSG00000058804	16.0396	21.1316	-0.397765	0.00318992	0.0599273	FALSE	NDC1	NDC1 transmembrane nucleoporin [Source:HGNC Symbol;Acc:HGNC:25525]
ENSG00000091490	13.3649	18.7433	-0.487934	0.00320286	0.0599875	FALSE	SEL1L3	SEL1L family member 3 [Source:HGNC Symbol;Acc:HGNC:29108]
ENSG00000167711	0.300481	0.658197	-1.13124	0.00320238	0.0599875	FALSE	SERPINF2	serpin family F member 2 [Source:HGNC Symbol;Acc:HGNC:9075]
ENSG00000168887	7.72083	10.1198	-0.390351	0.00320362	0.0599875	FALSE	C2orf68	chromosome 2 open reading frame 68 [Source:HGNC Symbol;Acc:HGNC:34353]
ENSG00000240563	0.327804	0.169619	0.950532	0.00321057	0.060052	FALSE	L1TD1	LINE1 type transposase domain containing 1 [Source:HGNC Symbol;Acc:HGNC:25595]
ENSG00000221843	0.216552	0.36092	-0.736965	0.00321713	0.0601092	FALSE	C2orf16	chromosome 2 open reading frame 16 [Source:HGNC Symbol;Acc:HGNC:25275]
ENSG00000154240	3.57944	5.21538	-0.543039	0.00322726	0.0602328	FALSE	CEP112	centrosomal protein 112 [Source:HGNC Symbol;Acc:HGNC:28514]
ENSG00000109466	9.25535	11.9483	-0.368445	0.00323641	0.060338	FALSE	KLHL2	kelch like family member 2 [Source:HGNC Symbol;Acc:HGNC:6353]
ENSG00000164327	10.7231	7.87352	0.445643	0.00325618	0.0606407	FALSE	RICTOR	RPTOR independent companion of MTOR complex 2 [Source:HGNC Symbol;Acc:HGNC:28611]
ENSG00000167842	11.9377	15.8048	-0.404842	0.00327351	0.0608971	FALSE	MIS12	MIS12, kinetochore complex component [Source:HGNC Symbol;Acc:HGNC:24967]
ENSG00000196507	35.6669	45.0955	-0.338399	0.00328366	0.0609099	FALSE	TCEAL3	transcription elongation factor A like 3 [Source:HGNC Symbol;Acc:HGNC:28247]
ENSG00000198648	21.3668	26.6999	-0.321461	0.00328484	0.0609099	FALSE	STK39	serine/threonine kinase 39 [Source:HGNC Symbol;Acc:HGNC:17717]
ENSG00000228486	0.690884	1.52401	-1.14136	0.00327941	0.0609099	FALSE	LINC01125	chromosome 2 open reading frame 92 [Source:HGNC Symbol;Acc:HGNC:49272]
ENSG00000124733	33.0269	41.4402	-0.327391	0.00329561	0.0610436	FALSE	MEA1	male-enhanced antigen 1 [Source:HGNC Symbol;Acc:HGNC:6986]
ENSG00000024526	3.74724	8.22953	-1.13498	0.00330124	0.0610819	FALSE	DEPDC1	DEP domain containing 1 [Source:HGNC Symbol;Acc:HGNC:22949]
ENSG00000112874	8.18752	10.9094	-0.414075	0.00331652	0.0611008	FALSE	NUDT12	nudix hydrolase 12 [Source:HGNC Symbol;Acc:HGNC:18826]
ENSG00000153317	123.823	98.8787	0.324544	0.00331305	0.0611008	FALSE	ASAP1	ArfGAP with SH3 domain, ankyrin repeat and PH domain 1 [Source:HGNC Symbol;Acc:HGNC:2720]
ENSG00000156299	8.233	10.4387	-0.342454	0.00330822	0.0611008	FALSE	TIAM1	T cell lymphoma invasion and metastasis 1 [Source:HGNC Symbol;Acc:HGNC:11805]
ENSG00000170100	4.1925	3.0567	0.455834	0.00331407	0.0611008	FALSE	ZNF778	zinc finger protein 778 [Source:HGNC Symbol;Acc:HGNC:26479]
ENSG00000133069	0.901609	1.39236	-0.626956	0.00333236	0.0613268	FALSE	TMCC2	transmembrane and coiled-coil domain family 2 [Source:HGNC Symbol;Acc:HGNC:24239]
ENSG00000164611	16.2533	24.7395	-0.606086	0.00334037	0.0614084	FALSE	PTTG1	pituitary tumor-transforming 1 [Source:HGNC Symbol;Acc:HGNC:9690]
ENSG00000173542	35.6772	28.4468	0.326736	0.00334987	0.0615171	FALSE	MOB1B	MOB kinase activator 1B [Source:HGNC Symbol;Acc:HGNC:29801]
ENSG00000116691	11.0658	15.2172	-0.459587	0.00336808	0.0617854	FALSE	MIIP	migration and invasion inhibitory protein [Source:HGNC Symbol;Acc:HGNC:25715]
ENSG00000110871	16.5611	21.6605	-0.387263	0.003379	0.0619194	FALSE	COQ5	coenzyme Q5, methyltransferase [Source:HGNC Symbol;Acc:HGNC:28722]
ENSG00000102977	15.0141	19.4317	-0.372096	0.00339376	0.0621235	FALSE	ACD	ACD, shelterin complex subunit and telomerase recruitment factor [Source:HGNC Symbol;Acc:HGNC:25070]
ENSG00000261716	0.419684	0.700014	-0.738079	0.0034015	0.0621989	FALSE	RP11-196G18.22	-
ENSG00000139722	13.5253	10.5761	0.354851	0.00340785	0.0622485	FALSE	VPS37B	VPS37B, ESCRT-I subunit [Source:HGNC Symbol;Acc:HGNC:25754]
ENSG00000114127	27.0146	20.2758	0.413982	0.00341272	0.0622711	FALSE	XRN1	5'-3' exoribonuclease 1 [Source:HGNC Symbol;Acc:HGNC:30654]
ENSG00000102870	7.46812	5.82796	0.357756	0.00342634	0.0623708	FALSE	ZNF629	zinc finger protein 629 [Source:HGNC Symbol;Acc:HGNC:29008]
ENSG00000115504	34.3746	42.6413	-0.31091	0.00343173	0.0623708	FALSE	EHBP1	EH domain binding protein 1 [Source:HGNC Symbol;Acc:HGNC:29144]
ENSG00000143457	11.7538	15.7098	-0.418541	0.00343636	0.0623708	FALSE	GOLPH3L	golgi phosphoprotein 3 like [Source:HGNC Symbol;Acc:HGNC:24882]
ENSG00000167191	0.915765	1.66631	-0.863611	0.00343439	0.0623708	FALSE	GPRC5B	G protein-coupled receptor class C group 5 member B [Source:HGNC Symbol;Acc:HGNC:13308]
ENSG00000186283	24.2033	31.7151	-0.389968	0.00342941	0.0623708	FALSE	TOR3A	torsin family 3 member A [Source:HGNC Symbol;Acc:HGNC:11997]
ENSG00000132781	4.63953	7.10653	-0.615166	0.00344647	0.0624882	FALSE	MUTYH	mutY DNA glycosylase [Source:HGNC Symbol;Acc:HGNC:7527]
ENSG00000067798	55.2104	38.6207	0.515564	0.00345066	0.0624952	FALSE	NAV3	neuron navigator 3 [Source:HGNC Symbol;Acc:HGNC:15998]
ENSG00000230712	1.83389	3.29216	-0.844129	0.00345415	0.0624952	FALSE	AP000354.4	gamma-glutamyltransferase light chain 4 pseudogene [Source:HGNC Symbol;Acc:HGNC:33428]
ENSG00000107362	8.47905	6.30417	0.427597	0.00348038	0.0627713	FALSE	ABHD17B	abhydrolase domain containing 17B [Source:HGNC Symbol;Acc:HGNC:24278]
ENSG00000151458	8.07216	6.27973	0.362253	0.00347473	0.0627713	FALSE	ANKRD50	ankyrin repeat domain 50 [Source:HGNC Symbol;Acc:HGNC:29223]
ENSG00000174327	1.38825	2.26333	-0.705182	0.00347712	0.0627713	FALSE	SLC16A13	solute carrier family 16 member 13 [Source:HGNC Symbol;Acc:HGNC:31037]
ENSG00000111913	3.245	0.989437	1.71354	0.00350121	0.0630806	FALSE	FAM65B	RHO family interacting cell polarization regulator 2 [Source:HGNC Symbol;Acc:HGNC:13872]
ENSG00000162591	2.43848	3.57013	-0.54999	0.0035082	0.0631403	FALSE	MEGF6	multiple EGF like domains 6 [Source:HGNC Symbol;Acc:HGNC:3232]
ENSG00000168769	5.04449	3.77639	0.417701	0.00354696	0.0637709	FALSE	TET2	tet methylcytosine dioxygenase 2 [Source:HGNC Symbol;Acc:HGNC:25941]
ENSG00000157064	3.95229	5.53365	-0.485542	0.0035582	0.063906	FALSE	NMNAT2	nicotinamide nucleotide adenylyltransferase 2 [Source:HGNC Symbol;Acc:HGNC:16789]
ENSG00000116750	26.6483	33.6028	-0.334538	0.0035625	0.0639162	FALSE	UCHL5	ubiquitin C-terminal hydrolase L5 [Source:HGNC Symbol;Acc:HGNC:19678]
ENSG00000176022	11.3375	14.4756	-0.352526	0.00357186	0.0639505	FALSE	B3GALT6	beta-1,3-galactosyltransferase 6 [Source:HGNC Symbol;Acc:HGNC:17978]
ENSG00000250312	2.35543	3.21706	-0.449752	0.00356982	0.0639505	FALSE	ZNF718	zinc finger protein 718 [Source:HGNC Symbol;Acc:HGNC:26889]
ENSG00000198825	14.896	19.3413	-0.376766	0.00357559	0.0639506	FALSE	INPP5F	inositol polyphosphate-5-phosphatase F [Source:HGNC Symbol;Acc:HGNC:17054]
ENSG00000114268	3.03771	4.48047	-0.560666	0.00357934	0.0639508	FALSE	PFKFB4	6-phosphofructo-2-kinase/fructose-2,6-biphosphatase 4 [Source:HGNC Symbol;Acc:HGNC:8875]
ENSG00000225938	0.45506	1.36518	-1.58496	0.00360536	0.0643487	FALSE	RP4-575N6.4	novel transcript
ENSG00000070669	19.6597	28.7027	-0.54594	0.00361103	0.0643829	FALSE	ASNS	asparagine synthetase (glutamine-hydrolyzing) [Source:HGNC Symbol;Acc:HGNC:753]
ENSG00000198108	2.33835	3.28678	-0.49118	0.00362897	0.0646357	FALSE	CHSY3	chondroitin sulfate synthase 3 [Source:HGNC Symbol;Acc:HGNC:24293]
ENSG00000141510	10.9206	14.5926	-0.418175	0.00365465	0.0650255	FALSE	TP53	tumor protein p53 [Source:HGNC Symbol;Acc:HGNC:11998]
ENSG00000124486	61.8427	45.421	0.445243	0.0036701	0.0652328	FALSE	USP9X	ubiquitin specific peptidase 9 X-linked [Source:HGNC Symbol;Acc:HGNC:12632]
ENSG00000099901	133.665	171.608	-0.360491	0.00369094	0.0655352	FALSE	RANBP1	RAN binding protein 1 [Source:HGNC Symbol;Acc:HGNC:9847]
ENSG00000145088	0.773089	1.50225	-0.958421	0.00371829	0.0659526	FALSE	EAF2	ELL associated factor 2 [Source:HGNC Symbol;Acc:HGNC:23115]
ENSG00000211445	88.5298	110.204	-0.315939	0.00373232	0.0661331	FALSE	GPX3	glutathione peroxidase 3 [Source:HGNC Symbol;Acc:HGNC:4555]
ENSG00000247708	0.322836	0.711436	-1.13993	0.00375528	0.0664712	FALSE	STX18-AS1	STX18 antisense RNA 1 (head to head) [Source:HGNC Symbol;Acc:HGNC:48877]
ENSG00000148082	1.28316	0.908428	0.498251	0.0037816	0.0668681	FALSE	SHC3	SHC adaptor protein 3 [Source:HGNC Symbol;Acc:HGNC:18181]
ENSG00000003402	59.2176	47.1779	0.327915	0.00380309	0.0671788	FALSE	CFLAR	CASP8 and FADD like apoptosis regulator [Source:HGNC Symbol;Acc:HGNC:1876]
ENSG00000066827	2.29037	3.25111	-0.505349	0.00382408	0.06748	FALSE	ZFAT	zinc finger and AT-hook domain containing [Source:HGNC Symbol;Acc:HGNC:19899]
ENSG00000112312	31.3846	42.0816	-0.423132	0.00383903	0.0675355	FALSE	GMNN	geminin, DNA replication inhibitor [Source:HGNC Symbol;Acc:HGNC:17493]
ENSG00000120837	9.30071	12.2859	-0.401595	0.00383564	0.0675355	FALSE	NFYB	nuclear transcription factor Y subunit beta [Source:HGNC Symbol;Acc:HGNC:7805]
ENSG00000177757	0.470953	0.214754	1.13289	0.00383668	0.0675355	FALSE	FAM87B	family with sequence similarity 87 member B [Source:HGNC Symbol;Acc:HGNC:32236]
ENSG00000079974	10.2836	13.5811	-0.401261	0.00386431	0.0679105	FALSE	RABL2B	RAB, member of RAS oncogene family like 2B [Source:HGNC Symbol;Acc:HGNC:9800]
ENSG00000138286	8.97278	11.5045	-0.358569	0.00387137	0.067965	FALSE	FAM149B1	family with sequence similarity 149 member B1 [Source:HGNC Symbol;Acc:HGNC:29162]
ENSG00000141570	3.15535	4.63458	-0.554638	0.00387584	0.0679739	FALSE	CBX8	chromobox 8 [Source:HGNC Symbol;Acc:HGNC:15962]
ENSG00000163626	4.78938	6.21979	-0.377026	0.00388689	0.068098	FALSE	COX18	cytochrome c oxidase assembly factor COX18 [Source:HGNC Symbol;Acc:HGNC:26801]
ENSG00000143553	17.2038	21.8986	-0.348108	0.00389522	0.0681743	FALSE	SNAPIN	SNAP associated protein [Source:HGNC Symbol;Acc:HGNC:17145]
ENSG00000158483	2.26619	3.32539	-0.553253	0.00391146	0.0683822	FALSE	FAM86C1	family with sequence similarity 86 member C1 [Source:HGNC Symbol;Acc:HGNC:25561]
ENSG00000187951	1.685	2.64855	-0.652453	0.00391507	0.0683822	FALSE	ARHGAP11B	OTU deubiquitinase 7A pseudogene [Source:NCBI gene;Acc:100288637]
ENSG00000126453	14.4562	19.0266	-0.396329	0.00392532	0.0684915	FALSE	BCL2L12	BCL2 like 12 [Source:HGNC Symbol;Acc:HGNC:13787]
ENSG00000158286	3.18356	5.25421	-0.722833	0.00395271	0.0688993	FALSE	RNF207	ring finger protein 207 [Source:HGNC Symbol;Acc:HGNC:32947]
ENSG00000041515	0.710008	1.04896	-0.563048	0.0039609	0.068972	FALSE	MYO16	myosin XVI [Source:HGNC Symbol;Acc:HGNC:29822]
ENSG00000161996	10.2578	14.4345	-0.492803	0.00397951	0.0692257	FALSE	WDR90	WD repeat domain 90 [Source:HGNC Symbol;Acc:HGNC:26960]
ENSG00000159259	7.60659	10.9088	-0.520176	0.00400737	0.0695692	FALSE	CHAF1B	chromatin assembly factor 1 subunit B [Source:HGNC Symbol;Acc:HGNC:1911]
ENSG00000248290	0.0359939	0.172771	-2.26303	0.00400691	0.0695692	FALSE	TNXA	tenascin XA (pseudogene) [Source:HGNC Symbol;Acc:HGNC:11975]
ENSG00000101773	37.6881	48.8809	-0.375161	0.00402756	0.0698491	FALSE	RBBP8	RB binding protein 8, endonuclease [Source:HGNC Symbol;Acc:HGNC:9891]
ENSG00000151892	3.22739	4.42455	-0.455161	0.00403728	0.0699469	FALSE	GFRA1	GDNF family receptor alpha 1 [Source:HGNC Symbol;Acc:HGNC:4243]
ENSG00000136720	225.832	291.639	-0.368937	0.0040512	0.0700466	FALSE	HS6ST1	heparan sulfate 6-O-sulfotransferase 1 [Source:HGNC Symbol;Acc:HGNC:5201]
ENSG00000149346	1.10838	1.70994	-0.625498	0.00404784	0.0700466	FALSE	SLX4IP	SLX4 interacting protein [Source:HGNC Symbol;Acc:HGNC:16225]
ENSG00000134874	9.99988	12.4656	-0.317973	0.00406053	0.0700802	FALSE	DZIP1	DAZ interacting zinc finger protein 1 [Source:HGNC Symbol;Acc:HGNC:20908]
ENSG00000152749	4.0694	5.09049	-0.322989	0.00406132	0.0700802	FALSE	GPR180	G protein-coupled receptor 180 [Source:HGNC Symbol;Acc:HGNC:28899]
ENSG00000183722	108.07	133.188	-0.301494	0.00406611	0.0700923	FALSE	LHFP	LHFPL tetraspan subfamily member 6 [Source:HGNC Symbol;Acc:HGNC:6586]
ENSG00000182054	15.8453	21.6566	-0.450747	0.00412589	0.0710515	FALSE	IDH2	isocitrate dehydrogenase (NADP(+)) 2, mitochondrial [Source:HGNC Symbol;Acc:HGNC:5383]
ENSG00000157483	108.99	85.2154	0.355016	0.00414864	0.0713001	FALSE	MYO1E	myosin IE [Source:HGNC Symbol;Acc:HGNC:7599]
ENSG00000263327	0.21977	0.588033	-1.4199	0.00414476	0.0713001	FALSE	TAPT1-AS1	TAPT1 antisense RNA 1 (head to head) [Source:HGNC Symbol;Acc:HGNC:26832]
ENSG00000173077	1.0692	0.54562	0.970556	0.00419726	0.0720634	FALSE	2001-12-01	deleted in esophageal cancer 1 [Source:HGNC Symbol;Acc:HGNC:23658]
ENSG00000232098	6.20401	8.92233	-0.524219	0.00424509	0.0728117	FALSE	CTD-2619J13.14	novel transcript
ENSG00000131462	42.0886	52.7958	-0.326994	0.00425034	0.072829	FALSE	TUBG1	tubulin gamma 1 [Source:HGNC Symbol;Acc:HGNC:12417]
ENSG00000188313	34.882	44.5986	-0.354516	0.00426113	0.072941	FALSE	PLSCR1	phospholipid scramblase 1 [Source:HGNC Symbol;Acc:HGNC:9092]
ENSG00000198585	17.2565	22.1102	-0.357572	0.0042654	0.0729414	FALSE	NUDT16	nudix hydrolase 16 [Source:HGNC Symbol;Acc:HGNC:26442]
ENSG00000092820	21.3908	27.1617	-0.344587	0.00433023	0.073949	FALSE	EZR	ezrin [Source:HGNC Symbol;Acc:HGNC:12691]
ENSG00000144339	6.89	9.54398	-0.470086	0.00433295	0.073949	FALSE	TMEFF2	transmembrane protein with EGF like and two follistatin like domains 2 [Source:HGNC Symbol;Acc:HGNC:11867]
ENSG00000197119	3.25527	4.96925	-0.610249	0.00435249	0.0742087	FALSE	SLC25A29	solute carrier family 25 member 29 [Source:HGNC Symbol;Acc:HGNC:20116]
ENSG00000166439	5.14981	3.99402	0.366676	0.00437398	0.074501	FALSE	RNF169	ring finger protein 169 [Source:HGNC Symbol;Acc:HGNC:26961]
ENSG00000128335	32.1968	40.989	-0.34832	0.00439985	0.0748672	FALSE	APOL2	apolipoprotein L2 [Source:HGNC Symbol;Acc:HGNC:619]
ENSG00000088035	8.74231	11.3416	-0.375543	0.00441649	0.0750631	FALSE	ALG6	ALG6, alpha-1,3-glucosyltransferase [Source:HGNC Symbol;Acc:HGNC:23157]
ENSG00000123384	437.318	317.605	0.461448	0.00442011	0.0750631	FALSE	LRP1	LDL receptor related protein 1 [Source:HGNC Symbol;Acc:HGNC:6692]
ENSG00000157303	3.85956	5.61754	-0.541501	0.00443296	0.0752068	FALSE	SUSD3	sushi domain containing 3 [Source:HGNC Symbol;Acc:HGNC:28391]
ENSG00000108106	49.4239	67.8867	-0.457921	0.00444048	0.0752601	FALSE	UBE2S	ubiquitin conjugating enzyme E2 S [Source:HGNC Symbol;Acc:HGNC:17895]
ENSG00000166949	30.8769	24.6316	0.326018	0.00446251	0.0755587	FALSE	SMAD3	SMAD family member 3 [Source:HGNC Symbol;Acc:HGNC:6769]
ENSG00000106789	0.220847	0.364993	-0.72482	0.00447565	0.0757064	FALSE	CORO2A	coronin 2A [Source:HGNC Symbol;Acc:HGNC:2255]
ENSG00000114346	26.4639	35.6951	-0.431697	0.00448491	0.0757884	FALSE	ECT2	epithelial cell transforming 2 [Source:HGNC Symbol;Acc:HGNC:3155]
ENSG00000103111	16.7891	22.249	-0.406216	0.00450778	0.0760999	FALSE	MON1B	MON1 homolog B, secretory trafficking associated [Source:HGNC Symbol;Acc:HGNC:25020]
ENSG00000132383	59.8239	75.0213	-0.326578	0.00452781	0.076202	FALSE	RPA1	replication protein A1 [Source:HGNC Symbol;Acc:HGNC:10289]
ENSG00000172732	19.294	25.7709	-0.417594	0.00452396	0.076202	FALSE	MUS81	MUS81 structure-specific endonuclease subunit [Source:HGNC Symbol;Acc:HGNC:29814]
ENSG00000180357	20.1989	16.0536	0.33138	0.00453161	0.076202	FALSE	ZNF609	zinc finger protein 609 [Source:HGNC Symbol;Acc:HGNC:29003]
ENSG00000183580	3.398	4.44287	-0.386809	0.00452042	0.076202	FALSE	FBXL7	F-box and leucine rich repeat protein 7 [Source:HGNC Symbol;Acc:HGNC:13604]
ENSG00000163528	12.2688	16.1235	-0.394169	0.00457288	0.0768207	FALSE	CHCHD4	coiled-coil-helix-coiled-coil-helix domain containing 4 [Source:HGNC Symbol;Acc:HGNC:26467]
ENSG00000198830	158.696	206.173	-0.377591	0.00457925	0.0768525	FALSE	HMGN2	high mobility group nucleosomal binding domain 2 [Source:HGNC Symbol;Acc:HGNC:4986]
ENSG00000197614	412.7	516.641	-0.324068	0.00458953	0.0769498	FALSE	MFAP5	microfibril associated protein 5 [Source:HGNC Symbol;Acc:HGNC:29673]
ENSG00000179542	0.448186	0.258626	0.793234	0.0046046	0.0771271	FALSE	SLITRK4	SLIT and NTRK like family member 4 [Source:HGNC Symbol;Acc:HGNC:23502]
ENSG00000148120	10.3723	13.4485	-0.374709	0.00461396	0.0771331	FALSE	C9orf3	chromosome 9 open reading frame 3 [Source:HGNC Symbol;Acc:HGNC:1361]
ENSG00000176953	29.5556	37.4839	-0.342839	0.0046095	0.0771331	FALSE	NFATC2IP	nuclear factor of activated T cells 2 interacting protein [Source:HGNC Symbol;Acc:HGNC:25906]
ENSG00000115419	271.936	220.862	0.300125	0.00463412	0.0773207	FALSE	GLS	glutaminase [Source:HGNC Symbol;Acc:HGNC:4331]
ENSG00000169621	1.56829	2.23545	-0.51137	0.00463419	0.0773207	FALSE	APLF	aprataxin and PNKP like factor [Source:HGNC Symbol;Acc:HGNC:28724]
ENSG00000075218	8.87621	18.6182	-1.06869	0.00465425	0.0774328	FALSE	GTSE1	G2 and S-phase expressed 1 [Source:HGNC Symbol;Acc:HGNC:13698]
ENSG00000173334	11.5523	8.29256	0.478295	0.00465446	0.0774328	FALSE	TRIB1	tribbles pseudokinase 1 [Source:HGNC Symbol;Acc:HGNC:16891]
ENSG00000204152	7.96377	6.06947	0.39188	0.00464589	0.0774328	FALSE	TIMM23B	translocase of inner mitochondrial membrane 23 homolog B [Source:HGNC Symbol;Acc:HGNC:23581]
ENSG00000068784	9.3476	12.3237	-0.398772	0.00466041	0.0774567	FALSE	SRBD1	S1 RNA binding domain 1 [Source:HGNC Symbol;Acc:HGNC:25521]
ENSG00000013563	2.08941	3.00297	-0.52329	0.00468585	0.077504	FALSE	DNASE1L1	deoxyribonuclease 1 like 1 [Source:HGNC Symbol;Acc:HGNC:2957]
ENSG00000113805	12.8173	15.8857	-0.309644	0.00467966	0.077504	FALSE	CNTN3	contactin 3 [Source:HGNC Symbol;Acc:HGNC:2173]
ENSG00000204305	0.99747	1.83562	-0.879923	0.00468557	0.077504	FALSE	AGER	advanced glycosylation end-product specific receptor [Source:HGNC Symbol;Acc:HGNC:320]
ENSG00000214357	0.180568	0.428848	-1.24793	0.00468582	0.077504	FALSE	NEURL1B	neuralized E3 ubiquitin protein ligase 1B [Source:HGNC Symbol;Acc:HGNC:35422]
ENSG00000279278	0.12981	0.0653405	0.99035	0.00467412	0.077504	FALSE	CH17-264L24.1	novel transcript
ENSG00000076003	62.245	79.3729	-0.35069	0.00470082	0.0775347	FALSE	MCM6	minichromosome maintenance complex component 6 [Source:HGNC Symbol;Acc:HGNC:6949]
ENSG00000158042	67.2978	83.2073	-0.30615	0.00470126	0.0775347	FALSE	MRPL17	mitochondrial ribosomal protein L17 [Source:HGNC Symbol;Acc:HGNC:14053]
ENSG00000213516	4.68998	6.05629	-0.368852	0.00470103	0.0775347	FALSE	RBMXL1	RBMX like 1 [Source:HGNC Symbol;Acc:HGNC:25073]
ENSG00000150477	1.85639	2.6196	-0.496852	0.00471574	0.0776987	FALSE	KIAA1328	KIAA1328 [Source:HGNC Symbol;Acc:HGNC:29248]
ENSG00000156535	81.7461	64.6496	0.338508	0.00473125	0.077809	FALSE	CD109	CD109 molecule [Source:HGNC Symbol;Acc:HGNC:21685]
ENSG00000167325	71.7888	94.2606	-0.392895	0.00473604	0.077809	FALSE	RRM1	ribonucleotide reductase catalytic subunit M1 [Source:HGNC Symbol;Acc:HGNC:10451]
ENSG00000176678	25.7695	20.8388	0.306392	0.00473202	0.077809	FALSE	FOXL1	forkhead box L1 [Source:HGNC Symbol;Acc:HGNC:3817]
ENSG00000177409	7.99503	10.038	-0.328294	0.00477812	0.0784251	FALSE	SAMD9L	sterile alpha motif domain containing 9 like [Source:HGNC Symbol;Acc:HGNC:1349]
ENSG00000121067	34.3187	43.8638	-0.354034	0.00479187	0.0785007	FALSE	SPOP	speckle type BTB/POZ protein [Source:HGNC Symbol;Acc:HGNC:11254]
ENSG00000162063	5.7691	8.46317	-0.552853	0.0047905	0.0785007	FALSE	CCNF	cyclin F [Source:HGNC Symbol;Acc:HGNC:1591]
ENSG00000100749	24.4744	33.3681	-0.447193	0.00480316	0.0785356	FALSE	VRK1	VRK serine/threonine kinase 1 [Source:HGNC Symbol;Acc:HGNC:12718]
ENSG00000137812	6.43031	9.67003	-0.588631	0.00480246	0.0785356	FALSE	CASC5	kinetochore scaffold 1 [Source:HGNC Symbol;Acc:HGNC:24054]
ENSG00000145723	3.08782	4.37485	-0.502646	0.00483318	0.0789511	FALSE	GIN1	gypsy retrotransposon integrase 1 [Source:HGNC Symbol;Acc:HGNC:25959]
ENSG00000213160	0.463742	0.895866	-0.949959	0.00484139	0.0790101	FALSE	KLHL23	kelch like family member 23 [Source:HGNC Symbol;Acc:HGNC:27506]
ENSG00000075643	3.47193	4.5825	-0.400398	0.00486212	0.0792728	FALSE	MOCOS	molybdenum cofactor sulfurase [Source:HGNC Symbol;Acc:HGNC:18234]
ENSG00000131711	136.347	98.786	0.464909	0.00488265	0.079532	FALSE	MAP1B	microtubule associated protein 1B [Source:HGNC Symbol;Acc:HGNC:6836]
ENSG00000231025	1.25812	0.792073	0.667566	0.00489282	0.079622	FALSE	RP11-175O19.4	-
ENSG00000185324	29.6942	42.2053	-0.507245	0.00495663	0.080584	FALSE	CDK10	cyclin dependent kinase 10 [Source:HGNC Symbol;Acc:HGNC:1770]
ENSG00000164172	26.6814	33.7524	-0.339153	0.00499157	0.0809984	FALSE	MOCS2	molybdenum cofactor synthesis 2 [Source:HGNC Symbol;Acc:HGNC:7193]
ENSG00000167670	38.1791	49.748	-0.381858	0.00499048	0.0809984	FALSE	CHAF1A	chromatin assembly factor 1 subunit A [Source:HGNC Symbol;Acc:HGNC:1910]
ENSG00000071794	13.427	17.0242	-0.342443	0.00500928	0.0811323	FALSE	HLTF	helicase like transcription factor [Source:HGNC Symbol;Acc:HGNC:11099]
ENSG00000173230	16.1656	11.7586	0.459212	0.00500786	0.0811323	FALSE	GOLGB1	golgin B1 [Source:HGNC Symbol;Acc:HGNC:4429]
ENSG00000123485	9.00594	18.6518	-1.05037	0.00502015	0.0812316	FALSE	HJURP	Holliday junction recognition protein [Source:HGNC Symbol;Acc:HGNC:25444]
ENSG00000279881	0.959012	1.43725	-0.583693	0.00504153	0.0815008	FALSE	RP11-513O13.1	TEC
ENSG00000163788	7.55223	5.82197	0.375396	0.00507205	0.0816537	FALSE	SNRK	SNF related kinase [Source:HGNC Symbol;Acc:HGNC:30598]
ENSG00000172432	21.5971	28.3252	-0.391254	0.00506121	0.0816537	FALSE	GTPBP2	GTP binding protein 2 [Source:HGNC Symbol;Acc:HGNC:4670]
ENSG00000174564	1.34313	2.19034	-0.705552	0.00507763	0.0816537	FALSE	IL20RB	interleukin 20 receptor subunit beta [Source:HGNC Symbol;Acc:HGNC:6004]
ENSG00000182923	9.55594	12.3237	-0.366971	0.0050713	0.0816537	FALSE	CEP63	centrosomal protein 63 [Source:HGNC Symbol;Acc:HGNC:25815]
ENSG00000197935	0.46134	0.782494	-0.762249	0.00506192	0.0816537	FALSE	ZNF311	zinc finger protein 311 [Source:HGNC Symbol;Acc:HGNC:13847]
ENSG00000197971	15.1381	20.9872	-0.471323	0.00507955	0.0816537	FALSE	MBP	myelin basic protein [Source:HGNC Symbol;Acc:HGNC:6925]
ENSG00000134802	26.1191	33.2911	-0.350027	0.0051002	0.0819088	FALSE	SLC43A3	solute carrier family 43 member 3 [Source:HGNC Symbol;Acc:HGNC:17466]
ENSG00000153363	2.01526	2.95035	-0.549915	0.00511326	0.0820417	FALSE	LINC00467	long intergenic non-protein coding RNA 467 [Source:HGNC Symbol;Acc:HGNC:28227]
ENSG00000153071	142.944	116.806	0.291332	0.00512452	0.0821456	FALSE	DAB2	DAB2, clathrin adaptor protein [Source:HGNC Symbol;Acc:HGNC:2662]
ENSG00000138180	20.8889	40.9287	-0.970376	0.00513239	0.0821949	FALSE	CEP55	centrosomal protein 55 [Source:HGNC Symbol;Acc:HGNC:1161]
ENSG00000105866	1.36069	1.9828	-0.543197	0.00514095	0.0822553	FALSE	SP4	Sp4 transcription factor [Source:HGNC Symbol;Acc:HGNC:11209]
ENSG00000213672	14.3639	18.1961	-0.341179	0.00514587	0.0822572	FALSE	NCKIPSD	NCK interacting protein with SH3 domain [Source:HGNC Symbol;Acc:HGNC:15486]
ENSG00000147905	10.8949	14.0943	-0.371464	0.00516132	0.0824273	FALSE	ZCCHC7	zinc finger CCHC-type containing 7 [Source:HGNC Symbol;Acc:HGNC:26209]
ENSG00000157978	8.33586	10.7414	-0.365772	0.00518516	0.0827311	FALSE	LDLRAP1	low density lipoprotein receptor adaptor protein 1 [Source:HGNC Symbol;Acc:HGNC:18640]
ENSG00000149016	2.81118	4.02273	-0.517	0.00520892	0.0830328	FALSE	TUT1	terminal uridylyl transferase 1, U6 snRNA-specific [Source:HGNC Symbol;Acc:HGNC:26184]
ENSG00000213024	46.1981	57.4729	-0.315048	0.00521729	0.083089	FALSE	NUP62	nucleoporin 62 [Source:HGNC Symbol;Acc:HGNC:8066]
ENSG00000229043	1.75616	2.78129	-0.663328	0.00525163	0.0835584	FALSE	AC091729.9	-
ENSG00000187790	4.10525	5.38563	-0.391648	0.00529291	0.0841371	FALSE	FANCM	FA complementation group M [Source:HGNC Symbol;Acc:HGNC:23168]
ENSG00000160193	19.4694	25.0248	-0.362149	0.00531359	0.0843153	FALSE	WDR4	WD repeat domain 4 [Source:HGNC Symbol;Acc:HGNC:12756]
ENSG00000215114	4.13122	5.73339	-0.472821	0.00531395	0.0843153	FALSE	UBXN2B	UBX domain protein 2B [Source:HGNC Symbol;Acc:HGNC:27035]
ENSG00000235813	1.36075	0.649095	1.0679	0.00534994	0.0848079	FALSE	RP11-308B5.2	novel transcript
ENSG00000166900	11.7352	9.12045	0.363669	0.00536598	0.0849836	FALSE	STX3	syntaxin 3 [Source:HGNC Symbol;Acc:HGNC:11438]
ENSG00000075336	24.9284	30.9955	-0.314265	0.00539714	0.0853983	FALSE	TIMM21	translocase of inner mitochondrial membrane 21 [Source:HGNC Symbol;Acc:HGNC:25010]
ENSG00000083520	20.7986	16.7353	0.313595	0.00542618	0.0856997	FALSE	DIS3	DIS3 homolog, exosome endoribonuclease and 3'-5' exoribonuclease [Source:HGNC Symbol;Acc:HGNC:20604]
ENSG00000108622	0.102187	0.372252	-1.86507	0.00542249	0.0856997	FALSE	ICAM2	intercellular adhesion molecule 2 [Source:HGNC Symbol;Acc:HGNC:5345]
ENSG00000185432	6.06876	8.29034	-0.450028	0.00545757	0.0861161	FALSE	METTL7A	methyltransferase like 7A [Source:HGNC Symbol;Acc:HGNC:24550]
ENSG00000124201	28.5341	21.8033	0.388136	0.00547427	0.0863003	FALSE	ZNFX1	zinc finger NFX1-type containing 1 [Source:HGNC Symbol;Acc:HGNC:29271]
ENSG00000131732	16.3043	20.8836	-0.357119	0.0054978	0.0863384	FALSE	ZCCHC9	zinc finger CCHC-type containing 9 [Source:HGNC Symbol;Acc:HGNC:25424]
ENSG00000132031	6.20239	8.39473	-0.43666	0.00548708	0.0863384	FALSE	MATN3	matrilin 3 [Source:HGNC Symbol;Acc:HGNC:6909]
ENSG00000135392	6.80103	8.6803	-0.351993	0.00549088	0.0863384	FALSE	DNAJC14	DnaJ heat shock protein family (Hsp40) member C14 [Source:HGNC Symbol;Acc:HGNC:24581]
ENSG00000185442	1.18618	2.10182	-0.825321	0.00550185	0.0863384	FALSE	FAM174B	family with sequence similarity 174 member B [Source:HGNC Symbol;Acc:HGNC:34339]
ENSG00000214439	0.286865	0.76839	-1.42146	0.0054982	0.0863384	FALSE	FAM185BP	family with sequence similarity 185 member B, pseudogene [Source:HGNC Symbol;Acc:HGNC:21813]
ENSG00000170260	11.0067	8.35944	0.396905	0.00557057	0.0873368	FALSE	ZNF212	zinc finger protein 212 [Source:HGNC Symbol;Acc:HGNC:13004]
ENSG00000173638	17.4338	21.6323	-0.311301	0.00557878	0.0873856	FALSE	SLC19A1	solute carrier family 19 member 1 [Source:HGNC Symbol;Acc:HGNC:10937]
ENSG00000110906	123.548	101.616	0.281953	0.00559343	0.0875351	FALSE	KCTD10	potassium channel tetramerization domain containing 10 [Source:HGNC Symbol;Acc:HGNC:23236]
ENSG00000166450	0.956695	0.568627	0.750576	0.00560316	0.0876074	FALSE	PRTG	protogenin [Source:HGNC Symbol;Acc:HGNC:26373]
ENSG00000021645	1.51018	2.49739	-0.7257	0.00565693	0.0881789	FALSE	NRXN3	neurexin 3 [Source:HGNC Symbol;Acc:HGNC:8010]
ENSG00000110921	11.6794	15.1187	-0.372365	0.00566027	0.0881789	FALSE	MVK	mevalonate kinase [Source:HGNC Symbol;Acc:HGNC:7530]
ENSG00000141367	268.649	215.088	0.320792	0.00565323	0.0881789	FALSE	CLTC	clathrin heavy chain [Source:HGNC Symbol;Acc:HGNC:2092]
ENSG00000155760	11.0385	8.72702	0.338985	0.00564866	0.0881789	FALSE	FZD7	frizzled class receptor 7 [Source:HGNC Symbol;Acc:HGNC:4045]
ENSG00000166482	79.0571	100.448	-0.345479	0.00567553	0.0882563	FALSE	MFAP4	microfibril associated protein 4 [Source:HGNC Symbol;Acc:HGNC:7035]
ENSG00000196290	15.2135	19.1823	-0.334419	0.00567376	0.0882563	FALSE	NIF3L1	NGG1 interacting factor 3 like 1 [Source:HGNC Symbol;Acc:HGNC:13390]
ENSG00000139734	8.94101	13.0682	-0.547553	0.00570462	0.0886282	FALSE	DIAPH3	diaphanous related formin 3 [Source:HGNC Symbol;Acc:HGNC:15480]
ENSG00000182685	2.09587	3.58814	-0.775682	0.00572602	0.0888802	FALSE	BRICD5	BRICHOS domain containing 5 [Source:HGNC Symbol;Acc:HGNC:28309]
ENSG00000133657	96.8645	74.6088	0.376623	0.00574541	0.0891006	FALSE	ATP13A3	ATPase 13A3 [Source:HGNC Symbol;Acc:HGNC:24113]
ENSG00000113360	38.6253	48.4227	-0.326137	0.00579663	0.0898137	FALSE	DROSHA	drosha ribonuclease III [Source:HGNC Symbol;Acc:HGNC:17904]
ENSG00000165714	5.39591	7.00703	-0.376937	0.00580442	0.0898533	FALSE	LOH12CR1	BLOC-1 related complex subunit 5 [Source:HGNC Symbol;Acc:HGNC:17950]
ENSG00000198912	10.5506	13.353	-0.33984	0.00582612	0.0901078	FALSE	C1orf174	chromosome 1 open reading frame 174 [Source:HGNC Symbol;Acc:HGNC:27915]
ENSG00000138395	3.12854	4.55567	-0.542175	0.00585572	0.0904841	FALSE	CDK15	cyclin dependent kinase 15 [Source:HGNC Symbol;Acc:HGNC:14434]
ENSG00000130816	124.132	155.594	-0.325918	0.00587035	0.0906284	FALSE	DNMT1	DNA methyltransferase 1 [Source:HGNC Symbol;Acc:HGNC:2976]
ENSG00000168016	1.90389	2.56838	-0.431911	0.00589258	0.0908083	FALSE	TRANK1	tetratricopeptide repeat and ankyrin repeat containing 1 [Source:HGNC Symbol;Acc:HGNC:29011]
ENSG00000242802	28.2839	21.8266	0.373894	0.00588817	0.0908083	FALSE	AP5Z1	adaptor related protein complex 5 subunit zeta 1 [Source:HGNC Symbol;Acc:HGNC:22197]
ENSG00000261801	27.5103	36.6622	-0.414322	0.0059321	0.0913352	FALSE	LOXL1-AS1	LOXL1 antisense RNA 1 [Source:HGNC Symbol;Acc:HGNC:44169]
ENSG00000112406	5.71269	4.35116	0.392771	0.00594842	0.0914223	FALSE	HECA	hdc homolog, cell cycle regulator [Source:HGNC Symbol;Acc:HGNC:21041]
ENSG00000196550	0.81349	1.57039	-0.948925	0.00594507	0.0914223	FALSE	FAM72A	family with sequence similarity 72 member A [Source:HGNC Symbol;Acc:HGNC:24044]
ENSG00000157214	4.30023	5.64291	-0.392025	0.00596729	0.0916302	FALSE	STEAP2	STEAP2 metalloreductase [Source:HGNC Symbol;Acc:HGNC:17885]
ENSG00000058600	20.2665	26.3839	-0.380562	0.00599442	0.0918078	FALSE	POLR3E	RNA polymerase III subunit E [Source:HGNC Symbol;Acc:HGNC:30347]
ENSG00000198105	2.38801	3.34784	-0.487418	0.00599491	0.0918078	FALSE	ZNF248	zinc finger protein 248 [Source:HGNC Symbol;Acc:HGNC:13041]
ENSG00000253139	0.668134	0.153114	2.12553	0.00598965	0.0918078	FALSE	RP11-17A4.3	novel transcript
ENSG00000071246	5.06806	6.56299	-0.372918	0.00600568	0.0918906	FALSE	VASH1	vasohibin 1 [Source:HGNC Symbol;Acc:HGNC:19964]
ENSG00000168476	16.0432	20.6078	-0.361232	0.00602703	0.0921351	FALSE	REEP4	receptor accessory protein 4 [Source:HGNC Symbol;Acc:HGNC:26176]
ENSG00000131089	4.30203	5.62894	-0.387846	0.0060424	0.0922879	FALSE	ARHGEF9	Cdc42 guanine nucleotide exchange factor 9 [Source:HGNC Symbol;Acc:HGNC:14561]
ENSG00000179152	7.08302	9.21555	-0.379704	0.00606322	0.0925235	FALSE	TCAIM	T cell activation inhibitor, mitochondrial [Source:HGNC Symbol;Acc:HGNC:25241]
ENSG00000170522	34.838	42.6852	-0.293071	0.00607781	0.0926636	FALSE	ELOVL6	ELOVL fatty acid elongase 6 [Source:HGNC Symbol;Acc:HGNC:15829]
ENSG00000137563	39.2	50.8868	-0.376439	0.00608747	0.0926909	FALSE	GGH	gamma-glutamyl hydrolase [Source:HGNC Symbol;Acc:HGNC:4248]
ENSG00000171295	7.91895	5.91005	0.422141	0.00609041	0.0926909	FALSE	ZNF440	zinc finger protein 440 [Source:HGNC Symbol;Acc:HGNC:20874]
ENSG00000147872	226.635	165.742	0.451432	0.00613441	0.0932779	FALSE	PLIN2	perilipin 2 [Source:HGNC Symbol;Acc:HGNC:248]
ENSG00000103145	10.2904	13.9668	-0.440699	0.00616287	0.0935447	FALSE	HCFC1R1	host cell factor C1 regulator 1 [Source:HGNC Symbol;Acc:HGNC:21198]
ENSG00000180769	0.808226	1.23611	-0.612977	0.00616064	0.0935447	FALSE	WDFY3-AS2	WDFY3 antisense RNA 2 [Source:HGNC Symbol;Acc:HGNC:21603]
ENSG00000198087	28.1435	22.4222	0.327877	0.00621257	0.0942157	FALSE	CD2AP	CD2 associated protein [Source:HGNC Symbol;Acc:HGNC:14258]
ENSG00000146376	63.4577	77.6711	-0.291583	0.00622585	0.0943338	FALSE	ARHGAP18	Rho GTPase activating protein 18 [Source:HGNC Symbol;Acc:HGNC:21035]
ENSG00000127334	19.9099	15.9292	0.321808	0.00623374	0.0943699	FALSE	DYRK2	dual specificity tyrosine phosphorylation regulated kinase 2 [Source:HGNC Symbol;Acc:HGNC:3093]
ENSG00000111665	4.58472	10.275	-1.16423	0.00623958	0.0943751	FALSE	CDCA3	cell division cycle associated 3 [Source:HGNC Symbol;Acc:HGNC:14624]
ENSG00000164379	2.0531	1.32596	0.630766	0.00629672	0.0951554	FALSE	FOXQ1	forkhead box Q1 [Source:HGNC Symbol;Acc:HGNC:20951]
ENSG00000102802	57.9156	45.8161	0.338098	0.00630406	0.0951824	FALSE	MEDAG	mesenteric estrogen dependent adipogenesis [Source:HGNC Symbol;Acc:HGNC:25926]
ENSG00000104611	23.1814	30.8547	-0.412525	0.00633674	0.0954006	FALSE	SH2D4A	SH2 domain containing 4A [Source:HGNC Symbol;Acc:HGNC:26102]
ENSG00000163516	9.84054	14.5722	-0.566405	0.00633611	0.0954006	FALSE	ANKZF1	ankyrin repeat and zinc finger domain containing 1 [Source:HGNC Symbol;Acc:HGNC:25527]
ENSG00000165617	1.29045	0.810845	0.670378	0.00634076	0.0954006	FALSE	DACT1	dishevelled binding antagonist of beta catenin 1 [Source:HGNC Symbol;Acc:HGNC:17748]
ENSG00000187840	56.4675	70.1971	-0.31399	0.00633267	0.0954006	FALSE	EIF4EBP1	eukaryotic translation initiation factor 4E binding protein 1 [Source:HGNC Symbol;Acc:HGNC:3288]
ENSG00000112984	4.70392	11.9702	-1.34751	0.00636457	0.0956467	FALSE	KIF20A	kinesin family member 20A [Source:HGNC Symbol;Acc:HGNC:9787]
ENSG00000183386	42.6416	34.0823	0.323236	0.00636827	0.0956467	FALSE	FHL3	four and a half LIM domains 3 [Source:HGNC Symbol;Acc:HGNC:3704]
ENSG00000177406	0.785034	1.28265	-0.708302	0.00644616	0.0967319	FALSE	RP11-218M22.1	-
ENSG00000132199	9.65471	13.2494	-0.456621	0.00647507	0.0969499	FALSE	ENOSF1	enolase superfamily member 1 [Source:HGNC Symbol;Acc:HGNC:30365]
ENSG00000137700	3.45159	4.60587	-0.416216	0.00647253	0.0969499	FALSE	SLC37A4	solute carrier family 37 member 4 [Source:HGNC Symbol;Acc:HGNC:4061]
ENSG00000157227	823.101	681.784	0.271754	0.00647764	0.0969499	FALSE	MMP14	matrix metallopeptidase 14 [Source:HGNC Symbol;Acc:HGNC:7160]
ENSG00000120899	15.3967	21.6251	-0.490086	0.0064874	0.0970016	FALSE	PTK2B	protein tyrosine kinase 2 beta [Source:HGNC Symbol;Acc:HGNC:9612]
ENSG00000138764	10.2934	7.70986	0.41694	0.00649241	0.0970016	FALSE	CCNG2	cyclin G2 [Source:HGNC Symbol;Acc:HGNC:1593]
ENSG00000030110	19.0215	15.0345	0.339355	0.00652415	0.097391	FALSE	BAK1	BCL2 antagonist/killer 1 [Source:HGNC Symbol;Acc:HGNC:949]
ENSG00000182197	45.9001	37.7532	0.281897	0.00653025	0.0973973	FALSE	EXT1	exostosin glycosyltransferase 1 [Source:HGNC Symbol;Acc:HGNC:3512]
ENSG00000186575	29.7844	36.4989	-0.293297	0.00657004	0.0979056	FALSE	NF2	neurofibromin 2 [Source:HGNC Symbol;Acc:HGNC:7773]
ENSG00000144504	3.73268	5.11719	-0.455141	0.00657642	0.0979156	FALSE	ANKMY1	ankyrin repeat and MYND domain containing 1 [Source:HGNC Symbol;Acc:HGNC:20987]
ENSG00000139364	1.13635	0.799321	0.507558	0.00659275	0.0980736	FALSE	TMEM132B	transmembrane protein 132B [Source:HGNC Symbol;Acc:HGNC:29397]
ENSG00000114933	3.23897	2.25106	0.524932	0.00659852	0.0980744	FALSE	INO80D	INO80 complex subunit D [Source:HGNC Symbol;Acc:HGNC:25997]
ENSG00000176542	2.47241	1.83434	0.430657	0.00662822	0.0984306	FALSE	KIAA2018	upstream transcription factor family member 3 [Source:HGNC Symbol;Acc:HGNC:30494]
ENSG00000186687	17.0788	21.8397	-0.354749	0.00664495	0.0985936	FALSE	LYRM7	LYR motif containing 7 [Source:HGNC Symbol;Acc:HGNC:28072]
ENSG00000182010	0.172485	0.366778	-1.08844	0.00668824	0.0991501	FALSE	RTKN2	rhotekin 2 [Source:HGNC Symbol;Acc:HGNC:19364]
ENSG00000072195	6.74554	9.96477	-0.562902	0.00679004	0.100435	FALSE	SPEG	SPEG complex locus [Source:HGNC Symbol;Acc:HGNC:16901]
ENSG00000138411	2.51609	3.28102	-0.382959	0.00678287	0.100435	FALSE	HECW2	HECT, C2 and WW domain containing E3 ubiquitin protein ligase 2 [Source:HGNC Symbol;Acc:HGNC:29853]
ENSG00000143228	9.55802	19.9585	-1.06222	0.00679246	0.100435	FALSE	NUF2	NDC80 kinetochore complex component NUF2 [Source:HGNC Symbol;Acc:HGNC:14621]
ENSG00000143067	7.24243	5.62136	0.365555	0.00680576	0.100545	FALSE	ZNF697	zinc finger protein 697 [Source:HGNC Symbol;Acc:HGNC:32034]
ENSG00000204923	0.488088	0.709475	-0.539611	0.00681617	0.100565	FALSE	FBXO48	F-box protein 48 [Source:HGNC Symbol;Acc:HGNC:33857]
ENSG00000214654	1.83643	3.0438	-0.728973	0.00681883	0.100565	FALSE	RP11-27I1.4	UDP-GlcNAc:betaGal beta-1,3-N-acetylglucosaminyltransferase 10 (putative) [Source:HGNC Symbol;Acc:HGNC:53652]
ENSG00000138347	4.9307	3.79101	0.379211	0.00684464	0.100858	FALSE	MYPN	myopalladin [Source:HGNC Symbol;Acc:HGNC:23246]
ENSG00000112419	28.2158	22.7427	0.311104	0.00685586	0.100937	FALSE	PHACTR2	phosphatase and actin regulator 2 [Source:HGNC Symbol;Acc:HGNC:20956]
ENSG00000082438	4.95556	6.55659	-0.403897	0.00686249	0.100948	FALSE	COBLL1	cordon-bleu WH2 repeat protein like 1 [Source:HGNC Symbol;Acc:HGNC:23571]
ENSG00000106799	35.1605	27.6043	0.349063	0.00691601	0.101648	FALSE	TGFBR1	transforming growth factor beta receptor 1 [Source:HGNC Symbol;Acc:HGNC:11772]
ENSG00000150756	10.5368	13.8242	-0.391756	0.00693186	0.101707	FALSE	FAM173B	family with sequence similarity 173 member B [Source:HGNC Symbol;Acc:HGNC:27029]
ENSG00000175395	4.77652	6.17586	-0.370682	0.00692887	0.101707	FALSE	ZNF25	zinc finger protein 25 [Source:HGNC Symbol;Acc:HGNC:13043]
ENSG00000138399	18.3904	23.6664	-0.363889	0.00694544	0.101732	FALSE	FASTKD1	FAST kinase domains 1 [Source:HGNC Symbol;Acc:HGNC:26150]
ENSG00000205189	2.76768	2.09862	0.399234	0.00694413	0.101732	FALSE	ZBTB10	zinc finger and BTB domain containing 10 [Source:HGNC Symbol;Acc:HGNC:30953]
ENSG00000221838	8.55413	11.1903	-0.387562	0.00697222	0.102037	FALSE	AP4M1	adaptor related protein complex 4 subunit mu 1 [Source:HGNC Symbol;Acc:HGNC:574]
ENSG00000160117	0.337452	0.674904	-0.999999	0.00698723	0.10217	FALSE	ANKLE1	ankyrin repeat and LEM domain containing 1 [Source:HGNC Symbol;Acc:HGNC:26812]
ENSG00000101782	58.2746	46.2654	0.332934	0.00701047	0.102248	FALSE	RIOK3	RIO kinase 3 [Source:HGNC Symbol;Acc:HGNC:11451]
ENSG00000138134	10.3297	14.5046	-0.489703	0.00700491	0.102248	FALSE	STAMBPL1	STAM binding protein like 1 [Source:HGNC Symbol;Acc:HGNC:24105]
ENSG00000148841	30.8303	23.3824	0.398924	0.00700781	0.102248	FALSE	ITPRIP	inositol 1,4,5-trisphosphate receptor interacting protein [Source:HGNC Symbol;Acc:HGNC:29370]
ENSG00000130224	1.20412	1.61149	-0.420411	0.00701807	0.102272	FALSE	LRCH2	leucine rich repeats and calponin homology domain containing 2 [Source:HGNC Symbol;Acc:HGNC:29292]
ENSG00000185760	0.944216	1.35087	-0.516705	0.00704789	0.102619	FALSE	KCNQ5	potassium voltage-gated channel subfamily Q member 5 [Source:HGNC Symbol;Acc:HGNC:6299]
ENSG00000204366	1.29888	1.92094	-0.56454	0.0070661	0.102797	FALSE	ZBTB12	zinc finger and BTB domain containing 12 [Source:HGNC Symbol;Acc:HGNC:19066]
ENSG00000135899	1.41021	2.20809	-0.64689	0.00707869	0.10284	FALSE	SP110	SP110 nuclear body protein [Source:HGNC Symbol;Acc:HGNC:5401]
ENSG00000172613	5.67034	7.93848	-0.485427	0.00708103	0.10284	FALSE	RAD9A	RAD9 checkpoint clamp component A [Source:HGNC Symbol;Acc:HGNC:9827]
ENSG00000128872	13.1402	16.2406	-0.305621	0.00710235	0.103062	FALSE	TMOD2	tropomodulin 2 [Source:HGNC Symbol;Acc:HGNC:11872]
ENSG00000272695	3.72791	4.9981	-0.423014	0.00714526	0.103597	FALSE	GAS6-AS2	GAS6 divergent transcript [Source:HGNC Symbol;Acc:HGNC:43694]
ENSG00000156671	15.6925	12.0986	0.375236	0.00715819	0.103697	FALSE	SAMD8	sterile alpha motif domain containing 8 [Source:HGNC Symbol;Acc:HGNC:26320]
ENSG00000225399	0.399904	0.811746	-1.02137	0.00717892	0.10391	FALSE	RP11-3B7.1	novel transcript
ENSG00000168461	130.52	98.9592	0.399366	0.00719312	0.104027	FALSE	RAB31	RAB31, member RAS oncogene family [Source:HGNC Symbol;Acc:HGNC:9771]
ENSG00000100714	86.2399	106.02	-0.297912	0.0072372	0.104577	FALSE	MTHFD1	methylenetetrahydrofolate dehydrogenase, cyclohydrolase and formyltetrahydrofolate synthetase 1 [Source:HGNC Symbol;Acc:HGNC:7432]
ENSG00000092208	8.09804	10.8149	-0.417378	0.00725978	0.104726	FALSE	GEMIN2	gem nuclear organelle associated protein 2 [Source:HGNC Symbol;Acc:HGNC:10884]
ENSG00000248429	0.334508	0.653274	-0.965648	0.00725816	0.104726	FALSE	RP11-597D13.9	FAM198B antisense RNA 1 [Source:HGNC Symbol;Acc:HGNC:53132]
ENSG00000102886	1.38262	2.49639	-0.852442	0.00729961	0.105213	FALSE	GDPD3	glycerophosphodiester phosphodiesterase domain containing 3 [Source:HGNC Symbol;Acc:HGNC:28638]
ENSG00000171169	3.23321	4.34571	-0.426625	0.00730892	0.105258	FALSE	NAIF1	nuclear apoptosis inducing factor 1 [Source:HGNC Symbol;Acc:HGNC:25446]
ENSG00000140264	27.4028	34.402	-0.328169	0.00736126	0.105923	FALSE	SERF2	small EDRK-rich factor 2 [Source:HGNC Symbol;Acc:HGNC:10757]
ENSG00000186364	1.36708	2.30903	-0.75619	0.00738086	0.106116	FALSE	NUDT17	nudix hydrolase 17 [Source:HGNC Symbol;Acc:HGNC:26618]
ENSG00000127947	172.285	139.514	0.304388	0.00739844	0.10628	FALSE	PTPN12	protein tyrosine phosphatase, non-receptor type 12 [Source:HGNC Symbol;Acc:HGNC:9645]
ENSG00000128915	13.0118	16.2949	-0.324599	0.00741245	0.106316	FALSE	ICE2	interactor of little elongation complex ELL subunit 2 [Source:HGNC Symbol;Acc:HGNC:29885]
ENSG00000186260	5.89165	4.45957	0.401767	0.00741334	0.106316	FALSE	MKL2	myocardin related transcription factor B [Source:HGNC Symbol;Acc:HGNC:29819]
ENSG00000196754	3.85904	5.56917	-0.52922	0.00742486	0.106392	FALSE	S100A2	S100 calcium binding protein A2 [Source:HGNC Symbol;Acc:HGNC:10492]
ENSG00000083844	7.59557	5.54172	0.454825	0.00745571	0.10674	FALSE	ZNF264	zinc finger protein 264 [Source:HGNC Symbol;Acc:HGNC:13057]
ENSG00000112773	17.2951	13.2318	0.386359	0.0074694	0.10674	FALSE	FAM46A	terminal nucleotidyltransferase 5A [Source:HGNC Symbol;Acc:HGNC:18345]
ENSG00000115760	51.5953	36.8728	0.484681	0.00747413	0.10674	FALSE	BIRC6	baculoviral IAP repeat containing 6 [Source:HGNC Symbol;Acc:HGNC:13516]
ENSG00000143669	4.3407	3.20204	0.438934	0.00747323	0.10674	FALSE	LYST	lysosomal trafficking regulator [Source:HGNC Symbol;Acc:HGNC:1968]
ENSG00000175073	4.10827	3.15867	0.379211	0.00748026	0.10674	FALSE	VCPIP1	valosin containing protein interacting protein 1 [Source:HGNC Symbol;Acc:HGNC:30897]
ENSG00000267080	2.57151	3.83696	-0.577349	0.00749143	0.10681	FALSE	ASB16-AS1	ASB16 antisense RNA 1 [Source:HGNC Symbol;Acc:HGNC:25442]
ENSG00000011426	51.3596	95.2504	-0.891091	0.00755047	0.107563	FALSE	ANLN	anillin actin binding protein [Source:HGNC Symbol;Acc:HGNC:14082]
ENSG00000111880	10.8622	13.6908	-0.333891	0.00759267	0.108074	FALSE	RNGTT	RNA guanylyltransferase and 5'-phosphatase [Source:HGNC Symbol;Acc:HGNC:10073]
ENSG00000134954	68.4463	55.4506	0.303771	0.00761772	0.108284	FALSE	ETS1	ETS proto-oncogene 1, transcription factor [Source:HGNC Symbol;Acc:HGNC:3488]
ENSG00000137275	19.7189	16.0952	0.292955	0.00762005	0.108284	FALSE	RIPK1	receptor interacting serine/threonine kinase 1 [Source:HGNC Symbol;Acc:HGNC:10019]
ENSG00000163482	10.903	15.6009	-0.516902	0.00766747	0.108868	FALSE	STK36	serine/threonine kinase 36 [Source:HGNC Symbol;Acc:HGNC:17209]
ENSG00000123473	6.8709	9.43952	-0.458215	0.00771646	0.109415	FALSE	STIL	STIL, centriolar assembly protein [Source:HGNC Symbol;Acc:HGNC:10879]
ENSG00000134982	14.8226	11.4559	0.3717	0.00771877	0.109415	FALSE	APC	APC, WNT signaling pathway regulator [Source:HGNC Symbol;Acc:HGNC:583]
ENSG00000117500	30.8158	24.517	0.329887	0.00774051	0.109633	FALSE	TMED5	transmembrane p24 trafficking protein 5 [Source:HGNC Symbol;Acc:HGNC:24251]
ENSG00000177917	18.6883	24.0465	-0.363691	0.00775598	0.109761	FALSE	ARL6IP6	ADP ribosylation factor like GTPase 6 interacting protein 6 [Source:HGNC Symbol;Acc:HGNC:24048]
ENSG00000164056	10.2379	12.9808	-0.342455	0.00777673	0.109964	FALSE	SPRY1	sprouty RTK signaling antagonist 1 [Source:HGNC Symbol;Acc:HGNC:11269]
ENSG00000173227	0.178433	0.0528689	1.75489	0.00778474	0.109987	FALSE	SYT12	synaptotagmin 12 [Source:HGNC Symbol;Acc:HGNC:18381]
ENSG00000139874	1.13748	0.751489	0.598019	0.00784768	0.110512	FALSE	SSTR1	somatostatin receptor 1 [Source:HGNC Symbol;Acc:HGNC:11330]
ENSG00000179240	0.259151	0.489214	-0.916671	0.0078467	0.110512	FALSE	RP11-111M22.2	GVQW motif containing 3 [Source:HGNC Symbol;Acc:HGNC:51239]
ENSG00000184162	8.92568	11.7684	-0.398884	0.00783983	0.110512	FALSE	NR2C2AP	nuclear receptor 2C2 associated protein [Source:HGNC Symbol;Acc:HGNC:30763]
ENSG00000273162	0.120132	0.412954	-1.78136	0.00783368	0.110512	FALSE	RP11-108L7.15	novel transcript
ENSG00000133106	1.5316	2.26658	-0.565476	0.00787375	0.110627	FALSE	EPSTI1	epithelial stromal interaction 1 [Source:HGNC Symbol;Acc:HGNC:16465]
ENSG00000152520	9.30351	7.32484	0.344978	0.0078722	0.110627	FALSE	PAN3	poly(A) specific ribonuclease subunit PAN3 [Source:HGNC Symbol;Acc:HGNC:29991]
ENSG00000215041	8.66189	11.8914	-0.45716	0.00787518	0.110627	FALSE	NEURL4	neuralized E3 ubiquitin protein ligase 4 [Source:HGNC Symbol;Acc:HGNC:34410]
ENSG00000038219	24.6926	18.7903	0.394091	0.00788795	0.110715	FALSE	BOD1L1	biorientation of chromosomes in cell division 1 like 1 [Source:HGNC Symbol;Acc:HGNC:31792]
ENSG00000131061	1.21244	1.7392	-0.520518	0.00790725	0.110895	FALSE	ZNF341	zinc finger protein 341 [Source:HGNC Symbol;Acc:HGNC:15992]
ENSG00000039650	24.5164	32.4615	-0.404981	0.00792934	0.111024	FALSE	PNKP	polynucleotide kinase 3'-phosphatase [Source:HGNC Symbol;Acc:HGNC:9154]
ENSG00000117305	13.2717	16.8563	-0.344936	0.00792319	0.111024	FALSE	HMGCL	3-hydroxy-3-methylglutaryl-CoA lyase [Source:HGNC Symbol;Acc:HGNC:5005]
ENSG00000106077	13.5959	17.7137	-0.381694	0.00794099	0.111096	FALSE	ABHD11	abhydrolase domain containing 11 [Source:HGNC Symbol;Acc:HGNC:16407]
ENSG00000125520	55.6956	68.9577	-0.308148	0.00795087	0.111144	FALSE	SLC2A4RG	SLC2A4 regulator [Source:HGNC Symbol;Acc:HGNC:15930]
ENSG00000105778	13.3843	10.6	0.336474	0.00795896	0.111166	FALSE	AVL9	AVL9 cell migration associated [Source:HGNC Symbol;Acc:HGNC:28994]
ENSG00000130164	65.4339	83.5037	-0.351802	0.00799389	0.111563	FALSE	LDLR	low density lipoprotein receptor [Source:HGNC Symbol;Acc:HGNC:6547]
ENSG00000213186	5.37941	7.60405	-0.49932	0.00801652	0.111788	FALSE	TRIM59	tripartite motif containing 59 [Source:HGNC Symbol;Acc:HGNC:30834]
ENSG00000115109	16.3471	21.0936	-0.367773	0.00807201	0.11247	FALSE	EPB41L5	erythrocyte membrane protein band 4.1 like 5 [Source:HGNC Symbol;Acc:HGNC:19819]
ENSG00000065883	21.0331	16.468	0.352996	0.00811993	0.113046	FALSE	CDK13	cyclin dependent kinase 13 [Source:HGNC Symbol;Acc:HGNC:1733]
ENSG00000061918	0.795783	1.21462	-0.610053	0.00816225	0.113199	FALSE	GUCY1B3	guanylate cyclase 1 soluble subunit beta 1 [Source:HGNC Symbol;Acc:HGNC:4687]
ENSG00000078725	1.34113	0.845317	0.665883	0.00814021	0.113199	FALSE	BRINP1	BMP/retinoic acid inducible neural specific 1 [Source:HGNC Symbol;Acc:HGNC:2687]
ENSG00000176641	1.40833	0.942968	0.578704	0.00816391	0.113199	FALSE	RNF152	ring finger protein 152 [Source:HGNC Symbol;Acc:HGNC:26811]
ENSG00000176974	9.60144	12.6004	-0.392147	0.00815679	0.113199	FALSE	SHMT1	serine hydroxymethyltransferase 1 [Source:HGNC Symbol;Acc:HGNC:10850]
ENSG00000223768	3.71261	5.28413	-0.509235	0.00815625	0.113199	FALSE	LINC00205	long intergenic non-protein coding RNA 205 [Source:HGNC Symbol;Acc:HGNC:16420]
ENSG00000203805	19.1494	14.3394	0.417311	0.00822608	0.113969	FALSE	PPAPDC1A	phospholipid phosphatase 4 [Source:HGNC Symbol;Acc:HGNC:23531]
ENSG00000118200	32.9069	25.7238	0.355286	0.00826268	0.114292	FALSE	CAMSAP2	calmodulin regulated spectrin associated protein family member 2 [Source:HGNC Symbol;Acc:HGNC:29188]
ENSG00000167220	12.032	15.3153	-0.348101	0.00826179	0.114292	FALSE	HDHD2	haloacid dehalogenase like hydrolase domain containing 2 [Source:HGNC Symbol;Acc:HGNC:25364]
ENSG00000135537	2.30882	3.285	-0.50874	0.00829285	0.114616	FALSE	LACE1	AFG1 like ATPase [Source:HGNC Symbol;Acc:HGNC:16411]
ENSG00000146648	109.074	82.763	0.398246	0.00832925	0.11475	FALSE	EGFR	epidermal growth factor receptor [Source:HGNC Symbol;Acc:HGNC:3236]
ENSG00000151611	3.85311	4.92325	-0.353588	0.00832286	0.11475	FALSE	MMAA	metabolism of cobalamin associated A [Source:HGNC Symbol;Acc:HGNC:18871]
ENSG00000188559	2.07548	2.93642	-0.500613	0.00831809	0.11475	FALSE	RALGAPA2	Ral GTPase activating protein catalytic alpha subunit 2 [Source:HGNC Symbol;Acc:HGNC:16207]
ENSG00000259660	0.0721942	0.134187	-0.89429	0.00831143	0.11475	FALSE	DNM1P47	dynamin 1 pseudogene 47 [Source:HGNC Symbol;Acc:HGNC:35200]
ENSG00000172469	16.3612	20.2849	-0.310126	0.00833929	0.114796	FALSE	MANEA	mannosidase endo-alpha [Source:HGNC Symbol;Acc:HGNC:21072]
ENSG00000060140	0.176954	0.514776	-1.54057	0.00837383	0.115179	FALSE	STYK1	serine/threonine/tyrosine kinase 1 [Source:HGNC Symbol;Acc:HGNC:18889]
ENSG00000101868	8.17492	10.5308	-0.365333	0.00840716	0.115503	FALSE	POLA1	DNA polymerase alpha 1, catalytic subunit [Source:HGNC Symbol;Acc:HGNC:9173]
ENSG00000143811	9.53795	12.8071	-0.425195	0.00841085	0.115503	FALSE	PYCR2	pyrroline-5-carboxylate reductase 2 [Source:HGNC Symbol;Acc:HGNC:30262]
ENSG00000169851	38.8533	29.7589	0.384714	0.00844421	0.115868	FALSE	PCDH7	protocadherin 7 [Source:HGNC Symbol;Acc:HGNC:8659]
ENSG00000130713	24.867	30.7481	-0.306265	0.00845163	0.115877	FALSE	EXOSC2	exosome component 2 [Source:HGNC Symbol;Acc:HGNC:17097]
ENSG00000177096	32.8772	40.1566	-0.288548	0.00847976	0.11617	FALSE	FAM109B	PH domain containing endocytic trafficking adaptor 2 [Source:HGNC Symbol;Acc:HGNC:27161]
ENSG00000118058	20.8391	14.6403	0.509342	0.0085008	0.116365	FALSE	KMT2A	lysine methyltransferase 2A [Source:HGNC Symbol;Acc:HGNC:7132]
ENSG00000076716	1.51148	0.990892	0.609162	0.00851502	0.116398	FALSE	GPC4	glypican 4 [Source:HGNC Symbol;Acc:HGNC:4452]
ENSG00000150433	11.0001	14.3398	-0.382505	0.00851887	0.116398	FALSE	TMEM218	transmembrane protein 218 [Source:HGNC Symbol;Acc:HGNC:27344]
ENSG00000164967	6.20929	8.35809	-0.428745	0.00852356	0.116398	FALSE	RPP25L	ribonuclease P/MRP subunit p25 like [Source:HGNC Symbol;Acc:HGNC:19909]
ENSG00000163659	70.5693	58.0445	0.28188	0.00853988	0.116482	FALSE	TIPARP	TCDD inducible poly(ADP-ribose) polymerase [Source:HGNC Symbol;Acc:HGNC:23696]
ENSG00000188112	7.47186	9.33466	-0.32113	0.00855006	0.116482	FALSE	C6orf132	chromosome 6 open reading frame 132 [Source:HGNC Symbol;Acc:HGNC:21288]
ENSG00000189337	3.39035	4.46384	-0.396853	0.0085473	0.116482	FALSE	KAZN	kazrin, periplakin interacting protein [Source:HGNC Symbol;Acc:HGNC:29173]
ENSG00000109861	126.298	156.094	-0.305586	0.0085752	0.116619	FALSE	CTSC	cathepsin C [Source:HGNC Symbol;Acc:HGNC:2528]
ENSG00000143970	8.87531	6.96437	0.349804	0.00857693	0.116619	FALSE	ASXL2	ASXL transcriptional regulator 2 [Source:HGNC Symbol;Acc:HGNC:23805]
ENSG00000156345	1.99343	2.94433	-0.56269	0.00858049	0.116619	FALSE	CDK20	cyclin dependent kinase 20 [Source:HGNC Symbol;Acc:HGNC:21420]
ENSG00000080986	13.1328	26.889	-1.03384	0.00862575	0.117141	FALSE	NDC80	NDC80, kinetochore complex component [Source:HGNC Symbol;Acc:HGNC:16909]
ENSG00000151725	21.0915	28.9804	-0.458416	0.00863889	0.117226	FALSE	CENPU	centromere protein U [Source:HGNC Symbol;Acc:HGNC:21348]
ENSG00000100836	38.0305	50.279	-0.402798	0.008662	0.11727	FALSE	PABPN1	poly(A) binding protein nuclear 1 [Source:HGNC Symbol;Acc:HGNC:8565]
ENSG00000139437	16.3031	20.4237	-0.325102	0.00866258	0.11727	FALSE	TCHP	trichoplein keratin filament binding [Source:HGNC Symbol;Acc:HGNC:28135]
ENSG00000206573	7.41781	11.3062	-0.608046	0.00865057	0.11727	FALSE	THUMPD3-AS1	THUMPD3 antisense RNA 1 [Source:HGNC Symbol;Acc:HGNC:44478]
ENSG00000108468	70.9001	86.4967	-0.286856	0.00869857	0.117664	FALSE	CBX1	chromobox 1 [Source:HGNC Symbol;Acc:HGNC:1551]
ENSG00000100211	6.95814	9.39687	-0.433479	0.00871831	0.117745	FALSE	CBY1	chibby family member 1, beta catenin antagonist [Source:HGNC Symbol;Acc:HGNC:1307]
ENSG00000149131	147.351	190.718	-0.372183	0.00871207	0.117745	FALSE	SERPING1	serpin family G member 1 [Source:HGNC Symbol;Acc:HGNC:1228]
ENSG00000103253	9.86506	13.298	-0.430805	0.00874873	0.118063	FALSE	HAGHL	hydroxyacylglutathione hydrolase like [Source:HGNC Symbol;Acc:HGNC:14177]
ENSG00000175063	21.5589	44.4292	-1.04323	0.00878279	0.118352	FALSE	UBE2C	ubiquitin conjugating enzyme E2 C [Source:HGNC Symbol;Acc:HGNC:15937]
ENSG00000197102	290.807	207.908	0.484115	0.00878397	0.118352	FALSE	DYNC1H1	dynein cytoplasmic 1 heavy chain 1 [Source:HGNC Symbol;Acc:HGNC:2961]
ENSG00000244187	8.14937	10.8734	-0.416038	0.00880832	0.118587	FALSE	TMEM141	transmembrane protein 141 [Source:HGNC Symbol;Acc:HGNC:28211]
ENSG00000162702	13.4398	10.7833	0.317709	0.00883826	0.118653	FALSE	ZNF281	zinc finger protein 281 [Source:HGNC Symbol;Acc:HGNC:13075]
ENSG00000162889	117.311	97.1314	0.272333	0.00884084	0.118653	FALSE	MAPKAPK2	mitogen-activated protein kinase-activated protein kinase 2 [Source:HGNC Symbol;Acc:HGNC:6887]
ENSG00000198826	22.924	31.9226	-0.47772	0.00883806	0.118653	FALSE	ARHGAP11A	Rho GTPase activating protein 11A [Source:HGNC Symbol;Acc:HGNC:15783]
ENSG00000277443	51.8123	64.4053	-0.313884	0.00884039	0.118653	FALSE	MARCKS	myristoylated alanine rich protein kinase C substrate [Source:HGNC Symbol;Acc:HGNC:6759]
ENSG00000087245	716.187	594.695	0.268187	0.00886941	0.118943	FALSE	MMP2	matrix metallopeptidase 2 [Source:HGNC Symbol;Acc:HGNC:7166]
ENSG00000029153	10.7806	14.1584	-0.393216	0.00894993	0.119835	FALSE	ARNTL2	aryl hydrocarbon receptor nuclear translocator like 2 [Source:HGNC Symbol;Acc:HGNC:18984]
ENSG00000204634	4.72038	7.39486	-0.647621	0.00894559	0.119835	FALSE	TBC1D8	TBC1 domain family member 8 [Source:HGNC Symbol;Acc:HGNC:17791]
ENSG00000155085	0.492932	0.825205	-0.743363	0.00899962	0.120407	FALSE	AK9	adenylate kinase 9 [Source:HGNC Symbol;Acc:HGNC:33814]
ENSG00000076242	34.004	42.3776	-0.317597	0.00900821	0.120428	FALSE	MLH1	mutL homolog 1 [Source:HGNC Symbol;Acc:HGNC:7127]
ENSG00000257151	0.238271	0.115958	1.03899	0.00903062	0.120633	FALSE	PWAR6	Prader Willi/Angelman region RNA 6 [Source:HGNC Symbol;Acc:HGNC:49129]
ENSG00000138028	5.30835	6.86011	-0.369966	0.00904104	0.120679	FALSE	CGREF1	cell growth regulator with EF-hand domain 1 [Source:HGNC Symbol;Acc:HGNC:16962]
ENSG00000163320	36.7076	45.4427	-0.307967	0.00905763	0.120744	FALSE	CGGBP1	CGG triplet repeat binding protein 1 [Source:HGNC Symbol;Acc:HGNC:1888]
ENSG00000198431	461.413	325.691	0.502557	0.00906002	0.120744	FALSE	TXNRD1	thioredoxin reductase 1 [Source:HGNC Symbol;Acc:HGNC:12437]
ENSG00000080298	0.541071	0.892457	-0.721963	0.0090733	0.120827	FALSE	RFX3	regulatory factor X3 [Source:HGNC Symbol;Acc:HGNC:9984]
ENSG00000060069	16.1942	12.8895	0.32928	0.00909504	0.121023	FALSE	CTDP1	CTD phosphatase subunit 1 [Source:HGNC Symbol;Acc:HGNC:2498]
ENSG00000128309	13.7448	17.9376	-0.384102	0.00910652	0.121032	FALSE	MPST	mercaptopyruvate sulfurtransferase [Source:HGNC Symbol;Acc:HGNC:7223]
ENSG00000180902	7.4538	10.3358	-0.471603	0.00910988	0.121032	FALSE	D2HGDH	D-2-hydroxyglutarate dehydrogenase [Source:HGNC Symbol;Acc:HGNC:28358]
ENSG00000065526	26.3818	19.4152	0.442356	0.00911753	0.12104	FALSE	SPEN	spen family transcriptional repressor [Source:HGNC Symbol;Acc:HGNC:17575]
ENSG00000104332	5.06578	3.83968	0.399799	0.00915096	0.12139	FALSE	SFRP1	secreted frizzled related protein 1 [Source:HGNC Symbol;Acc:HGNC:10776]
ENSG00000152240	32.17	40.6638	-0.338029	0.00918844	0.121793	FALSE	HAUS1	HAUS augmin like complex subunit 1 [Source:HGNC Symbol;Acc:HGNC:25174]
ENSG00000100888	37.3294	29.278	0.350494	0.00924366	0.12243	FALSE	CHD8	chromodomain helicase DNA binding protein 8 [Source:HGNC Symbol;Acc:HGNC:20153]
ENSG00000145348	5.82578	7.72531	-0.407142	0.00927597	0.122763	FALSE	TBCK	TBC1 domain containing kinase [Source:HGNC Symbol;Acc:HGNC:28261]
ENSG00000143971	6.76555	8.67302	-0.358327	0.00932152	0.123082	FALSE	ETAA1	ETAA1, ATR kinase activator [Source:HGNC Symbol;Acc:HGNC:24648]
ENSG00000162419	7.2041	5.56441	0.372588	0.00931562	0.123082	FALSE	GMEB1	glucocorticoid modulatory element binding protein 1 [Source:HGNC Symbol;Acc:HGNC:4370]
ENSG00000181220	9.61763	7.46457	0.365624	0.00932874	0.123082	FALSE	ZNF746	zinc finger protein 746 [Source:HGNC Symbol;Acc:HGNC:21948]
ENSG00000185658	12.2862	9.11624	0.430529	0.00932671	0.123082	FALSE	BRWD1	bromodomain and WD repeat domain containing 1 [Source:HGNC Symbol;Acc:HGNC:12760]
ENSG00000152348	5.03028	6.69033	-0.41144	0.00936309	0.12344	FALSE	ATG10	autophagy related 10 [Source:HGNC Symbol;Acc:HGNC:20315]
ENSG00000244486	26.8298	21.6879	0.306951	0.00937642	0.123521	FALSE	SCARF2	scavenger receptor class F member 2 [Source:HGNC Symbol;Acc:HGNC:19869]
ENSG00000122483	4.42651	5.85656	-0.403884	0.00945581	0.124442	FALSE	CCDC18	coiled-coil domain containing 18 [Source:HGNC Symbol;Acc:HGNC:30370]
ENSG00000163815	0.349312	0.818126	-1.22781	0.00946237	0.124442	FALSE	CLEC3B	C-type lectin domain family 3 member B [Source:HGNC Symbol;Acc:HGNC:11891]
ENSG00000178921	33.9777	43.4795	-0.355749	0.00946813	0.124442	FALSE	PFAS	phosphoribosylformylglycinamidine synthase [Source:HGNC Symbol;Acc:HGNC:8863]
ENSG00000151445	12.7469	15.8491	-0.314259	0.0094858	0.12455	FALSE	VIPAS39	VPS33B interacting protein, apical-basolateral polarity regulator, spe-39 homolog [Source:HGNC Symbol;Acc:HGNC:20347]
ENSG00000183010	30.3814	37.8121	-0.315657	0.00949081	0.12455	FALSE	PYCR1	pyrroline-5-carboxylate reductase 1 [Source:HGNC Symbol;Acc:HGNC:9721]
ENSG00000136527	82.9067	100.38	-0.275909	0.00950872	0.124689	FALSE	TRA2B	transformer 2 beta homolog [Source:HGNC Symbol;Acc:HGNC:10781]
ENSG00000100196	77.621	96.2178	-0.309856	0.00953161	0.124703	FALSE	KDELR3	KDEL endoplasmic reticulum protein retention receptor 3 [Source:HGNC Symbol;Acc:HGNC:6306]
ENSG00000115687	4.45304	5.81997	-0.386222	0.00952606	0.124703	FALSE	PASK	PAS domain containing serine/threonine kinase [Source:HGNC Symbol;Acc:HGNC:17270]
ENSG00000268205	1.22489	0.804534	0.606427	0.00951765	0.124703	FALSE	CTC-444N24.11	novel transcript
ENSG00000078053	7.7523	10.0318	-0.371884	0.00954685	0.124782	FALSE	AMPH	amphiphysin [Source:HGNC Symbol;Acc:HGNC:471]
ENSG00000198879	0.735097	0.505476	0.540294	0.00956674	0.124782	FALSE	SFMBT2	Scm like with four mbt domains 2 [Source:HGNC Symbol;Acc:HGNC:20256]
ENSG00000245614	0.170594	0.454918	-1.41504	0.00956045	0.124782	FALSE	DDX11-AS1	DDX11 antisense RNA 1 [Source:HGNC Symbol;Acc:HGNC:44176]
ENSG00000264522	11.5124	9.08175	0.342145	0.00955724	0.124782	FALSE	OTUD7B	OTU deubiquitinase 7B [Source:HGNC Symbol;Acc:HGNC:16683]
ENSG00000107562	21.6124	16.5113	0.388406	0.00958297	0.124804	FALSE	CXCL12	C-X-C motif chemokine ligand 12 [Source:HGNC Symbol;Acc:HGNC:10672]
ENSG00000143190	1.55336	1.13228	0.456159	0.0095777	0.124804	FALSE	POU2F1	POU class 2 homeobox 1 [Source:HGNC Symbol;Acc:HGNC:9212]
ENSG00000246082	1.55838	2.2429	-0.525319	0.00963619	0.125402	FALSE	NUDT16P1	nudix hydrolase 16 pseudogene 1 [Source:HGNC Symbol;Acc:HGNC:27189]
ENSG00000213413	0.070875	0.2835	-2	0.00966031	0.125621	FALSE	PVRIG	PVR related immunoglobulin domain containing [Source:HGNC Symbol;Acc:HGNC:32190]
ENSG00000138078	12.7673	15.9333	-0.319589	0.00967079	0.125662	FALSE	PREPL	prolyl endopeptidase like [Source:HGNC Symbol;Acc:HGNC:30228]
ENSG00000177189	37.8522	30.6269	0.305579	0.00970532	0.126015	FALSE	RPS6KA3	ribosomal protein S6 kinase A3 [Source:HGNC Symbol;Acc:HGNC:10432]
ENSG00000163491	0.656407	1.0656	-0.698997	0.00971664	0.126066	FALSE	NEK10	NIMA related kinase 10 [Source:HGNC Symbol;Acc:HGNC:18592]
ENSG00000065320	0.92604	0.61736	0.584963	0.00973791	0.126247	FALSE	NTN1	netrin 1 [Source:HGNC Symbol;Acc:HGNC:8029]
ENSG00000111707	20.5803	25.2758	-0.296491	0.0097483	0.126286	FALSE	SUDS3	SDS3 homolog, SIN3A corepressor complex component [Source:HGNC Symbol;Acc:HGNC:29545]
ENSG00000164051	9.56499	12.4836	-0.384202	0.00976276	0.126378	FALSE	CCDC51	coiled-coil domain containing 51 [Source:HGNC Symbol;Acc:HGNC:25714]
ENSG00000198901	27.8682	51.7383	-0.892613	0.00979366	0.126682	FALSE	PRC1	protein regulator of cytokinesis 1 [Source:HGNC Symbol;Acc:HGNC:9341]
ENSG00000198690	9.45094	12.055	-0.351097	0.00981975	0.126924	FALSE	FAN1	FANCD2 and FANCI associated nuclease 1 [Source:HGNC Symbol;Acc:HGNC:29170]
ENSG00000120656	21.9503	27.1204	-0.305141	0.0098987	0.127656	FALSE	TAF12	TATA-box binding protein associated factor 12 [Source:HGNC Symbol;Acc:HGNC:11545]
ENSG00000181031	7.01628	9.13952	-0.381412	0.00989692	0.127656	FALSE	RPH3AL	rabphilin 3A like (without C2 domains) [Source:HGNC Symbol;Acc:HGNC:10296]
ENSG00000184785	7.94686	10.3634	-0.383039	0.009898	0.127656	FALSE	SMIM10	small integral membrane protein 10 [Source:HGNC Symbol;Acc:HGNC:41913]
ENSG00000169762	10.5848	14.1689	-0.420731	0.0099209	0.12775	FALSE	TAPT1	transmembrane anterior posterior transformation 1 [Source:HGNC Symbol;Acc:HGNC:26887]
ENSG00000173926	3.71267	5.25477	-0.501172	0.00991499	0.12775	FALSE	2003-03-01	membrane associated ring-CH-type finger 3 [Source:HGNC Symbol;Acc:HGNC:28728]
ENSG00000075303	13.7321	17.6108	-0.358911	0.00993944	0.127797	FALSE	SLC25A40	solute carrier family 25 member 40 [Source:HGNC Symbol;Acc:HGNC:29680]
ENSG00000256060	2.72786	1.88578	0.532607	0.00993234	0.127797	FALSE	TRAPPC2B	trafficking protein particle complex 2B [Source:HGNC Symbol;Acc:HGNC:10710]
ENSG00000130844	10.2478	13.2645	-0.37225	0.00994799	0.127811	FALSE	ZNF331	zinc finger protein 331 [Source:HGNC Symbol;Acc:HGNC:15489]
ENSG00000122862	114.216	138.025	-0.273171	0.00996477	0.127931	FALSE	SRGN	serglycin [Source:HGNC Symbol;Acc:HGNC:9361]
ENSG00000168067	4.4965	5.98344	-0.412172	0.0100206	0.128552	FALSE	MAP4K2	mitogen-activated protein kinase kinase kinase kinase 2 [Source:HGNC Symbol;Acc:HGNC:6864]
ENSG00000003400	1.46641	2.08937	-0.510781	0.0100418	0.1287	FALSE	CASP10	caspase 10 [Source:HGNC Symbol;Acc:HGNC:1500]
ENSG00000173275	1.83137	2.65763	-0.537216	0.0100472	0.1287	FALSE	ZNF449	zinc finger protein 449 [Source:HGNC Symbol;Acc:HGNC:21039]
ENSG00000114026	12.0903	15.3163	-0.341224	0.010083	0.129063	FALSE	OGG1	8-oxoguanine DNA glycosylase [Source:HGNC Symbol;Acc:HGNC:8125]
ENSG00000275216	0.593125	0.907132	-0.612977	0.0100907	0.129064	FALSE	RP11-54H7.4	novel transcript
ENSG00000026036	0.543797	0.844166	-0.634459	0.0101445	0.129656	FALSE	RTEL1-TNFRSF6B	RTEL1-TNFRSF6B readthrough (NMD candidate) [Source:HGNC Symbol;Acc:HGNC:44095]
ENSG00000125703	9.54302	12.0998	-0.342464	0.0101722	0.129785	FALSE	ATG4C	autophagy related 4C cysteine peptidase [Source:HGNC Symbol;Acc:HGNC:16040]
ENSG00000170561	2.75192	2.02211	0.444575	0.0101773	0.129785	FALSE	IRX2	iroquois homeobox 2 [Source:HGNC Symbol;Acc:HGNC:14359]
ENSG00000183054	0.297766	0.64808	-1.12199	0.0101669	0.129785	FALSE	RGPD6	RANBP2-like and GRIP domain containing 6 [Source:HGNC Symbol;Acc:HGNC:32419]
ENSG00000158292	3.77381	4.74421	-0.330149	0.0102032	0.130019	FALSE	GPR153	G protein-coupled receptor 153 [Source:HGNC Symbol;Acc:HGNC:23618]
ENSG00000013293	0.0943302	0.192822	-1.03148	0.0102462	0.130168	FALSE	SLC7A14	solute carrier family 7 member 14 [Source:HGNC Symbol;Acc:HGNC:29326]
ENSG00000119943	1.79769	2.65431	-0.562191	0.0102442	0.130168	FALSE	PYROXD2	pyridine nucleotide-disulphide oxidoreductase domain 2 [Source:HGNC Symbol;Acc:HGNC:23517]
ENSG00000131263	18.031	14.1611	0.348548	0.0102739	0.130168	FALSE	RLIM	ring finger protein, LIM domain interacting [Source:HGNC Symbol;Acc:HGNC:13429]
ENSG00000146416	5.96279	7.77018	-0.38196	0.0102832	0.130168	FALSE	AIG1	androgen induced 1 [Source:HGNC Symbol;Acc:HGNC:21607]
ENSG00000156970	14.0031	27.4987	-0.973619	0.0102526	0.130168	FALSE	BUB1B	BUB1 mitotic checkpoint serine/threonine kinase B [Source:HGNC Symbol;Acc:HGNC:1149]
ENSG00000168621	9.35888	7.30225	0.357993	0.0102832	0.130168	FALSE	GDNF	glial cell derived neurotrophic factor [Source:HGNC Symbol;Acc:HGNC:4232]
ENSG00000220494	0.589794	0.268567	1.13493	0.010278	0.130168	FALSE	YAP1P1	Yes associated protein 1 pseudogene 1 [Source:HGNC Symbol;Acc:HGNC:38016]
ENSG00000276550	10.3095	20.4319	-0.986846	0.0102829	0.130168	FALSE	HERC2P2	hect domain and RLD 2 pseudogene 2 [Source:HGNC Symbol;Acc:HGNC:4870]
ENSG00000279519	0.658463	0.400682	0.716646	0.0102225	0.130168	FALSE	RP11-288C18.1	TEC
ENSG00000231768	0.0360371	0.152157	-2.078	0.0103033	0.130326	FALSE	LINC01354	long intergenic non-protein coding RNA 1354 [Source:HGNC Symbol;Acc:HGNC:50581]
ENSG00000185480	4.05111	5.81095	-0.520456	0.010326	0.130517	FALSE	PARPBP	PARP1 binding protein [Source:HGNC Symbol;Acc:HGNC:26074]
ENSG00000215883	0.761501	1.21561	-0.674759	0.0103416	0.130618	FALSE	CYB5RL	cytochrome b5 reductase like [Source:HGNC Symbol;Acc:HGNC:32220]
ENSG00000163132	27.6522	21.5991	0.356419	0.0103578	0.130631	FALSE	MSX1	msh homeobox 1 [Source:HGNC Symbol;Acc:HGNC:7391]
ENSG00000224032	9.79954	7.52163	0.38167	0.0103541	0.130631	FALSE	EPB41L4A-AS1	EPB41L4A antisense RNA 1 [Source:HGNC Symbol;Acc:HGNC:30749]
ENSG00000162458	42.4104	33.1255	0.356477	0.0104019	0.131091	FALSE	FBLIM1	filamin binding LIM protein 1 [Source:HGNC Symbol;Acc:HGNC:24686]
ENSG00000011143	4.03735	5.54049	-0.456604	0.0104409	0.131485	FALSE	MKS1	Meckel syndrome, type 1 [Source:HGNC Symbol;Acc:HGNC:7121]
ENSG00000273038	3.8657	2.83509	0.447338	0.0104769	0.131841	FALSE	RP11-479G22.8	novel transcript
ENSG00000175793	0.372335	0.716884	-0.945138	0.0104921	0.131935	FALSE	SFN	stratifin [Source:HGNC Symbol;Acc:HGNC:10773]
ENSG00000069275	94.6859	116.123	-0.294433	0.0105201	0.131956	FALSE	NUCKS1	nuclear casein kinase and cyclin dependent kinase substrate 1 [Source:HGNC Symbol;Acc:HGNC:29923]
ENSG00000109743	5.28476	6.94724	-0.394603	0.0105525	0.131956	FALSE	BST1	bone marrow stromal cell antigen 1 [Source:HGNC Symbol;Acc:HGNC:1118]
ENSG00000132780	69.8975	87.419	-0.322706	0.0105225	0.131956	FALSE	NASP	nuclear autoantigenic sperm protein [Source:HGNC Symbol;Acc:HGNC:7644]
ENSG00000162745	8.20125	10.8803	-0.407806	0.0105552	0.131956	FALSE	OLFML2B	olfactomedin like 2B [Source:HGNC Symbol;Acc:HGNC:24558]
ENSG00000177383	12.6982	15.7876	-0.314164	0.0105479	0.131956	FALSE	MAGEF1	MAGE family member F1 [Source:HGNC Symbol;Acc:HGNC:29639]
ENSG00000232725	0.810839	1.71036	-1.07681	0.010543	0.131956	FALSE	U52111.14	novel transcript
ENSG00000270647	116.847	146.116	-0.322489	0.0105464	0.131956	FALSE	TAF15	TATA-box binding protein associated factor 15 [Source:HGNC Symbol;Acc:HGNC:11547]
ENSG00000274735	66.544	42.1795	0.657768	0.010509	0.131956	FALSE	FP236383.3	-
ENSG00000138802	15.8083	12.6606	0.320337	0.0105906	0.132301	FALSE	SEC24B	SEC24 homolog B, COPII coat complex component [Source:HGNC Symbol;Acc:HGNC:10704]
ENSG00000130921	11.0103	14.1762	-0.364608	0.0106011	0.132336	FALSE	C12orf65	chromosome 12 open reading frame 65 [Source:HGNC Symbol;Acc:HGNC:26784]
ENSG00000162086	5.6879	7.67595	-0.432449	0.0106111	0.132365	FALSE	ZNF75A	zinc finger protein 75a [Source:HGNC Symbol;Acc:HGNC:13146]
ENSG00000116213	9.38409	11.995	-0.35414	0.0106251	0.132443	FALSE	WRAP73	WD repeat containing, antisense to TP73 [Source:HGNC Symbol;Acc:HGNC:12759]
ENSG00000173531	1.07221	1.84561	-0.783508	0.0106646	0.132839	FALSE	MST1	macrophage stimulating 1 [Source:HGNC Symbol;Acc:HGNC:7380]
ENSG00000205208	8.08566	10.5786	-0.387717	0.0106742	0.132863	FALSE	C4orf46	chromosome 4 open reading frame 46 [Source:HGNC Symbol;Acc:HGNC:27320]
ENSG00000213073	0.507267	0.265523	0.933911	0.0106902	0.132965	FALSE	RP11-288H12.3	-
ENSG00000107960	11.4235	14.4864	-0.342699	0.0107191	0.133025	FALSE	OBFC1	STN1, CST complex subunit [Source:HGNC Symbol;Acc:HGNC:26200]
ENSG00000161980	6.61413	8.56135	-0.372285	0.0107164	0.133025	FALSE	POLR3K	RNA polymerase III subunit K [Source:HGNC Symbol;Acc:HGNC:14121]
ENSG00000228474	75.7404	92.5034	-0.288444	0.010726	0.133025	FALSE	OST4	oligosaccharyltransferase complex subunit 4, non-catalytic [Source:HGNC Symbol;Acc:HGNC:32483]
ENSG00000270629	4.56	3.28288	0.474069	0.0107077	0.133025	FALSE	NBPF14	NBPF member 14 [Source:HGNC Symbol;Acc:HGNC:25232]
ENSG00000089177	4.05114	5.22907	-0.368228	0.0107426	0.133133	FALSE	KIF16B	kinesin family member 16B [Source:HGNC Symbol;Acc:HGNC:15869]
ENSG00000084444	7.04199	9.02085	-0.35728	0.0107622	0.13328	FALSE	KIAA1467	family with sequence similarity 234 member B [Source:HGNC Symbol;Acc:HGNC:29288]
ENSG00000115457	48.461	64.5668	-0.413969	0.0107989	0.133638	FALSE	IGFBP2	insulin like growth factor binding protein 2 [Source:HGNC Symbol;Acc:HGNC:5471]
ENSG00000231312	5.77064	7.64528	-0.405838	0.0108259	0.133876	FALSE	AC007246.3	MAP4K3 divergent transcript [Source:HGNC Symbol;Acc:HGNC:54056]
ENSG00000106603	18.6436	23.1954	-0.315163	0.0108713	0.13422	FALSE	COA1	cytochrome c oxidase assembly factor 1 homolog [Source:HGNC Symbol;Acc:HGNC:21868]
ENSG00000118922	9.43406	7.5312	0.325	0.010874	0.13422	FALSE	KLF12	Kruppel like factor 12 [Source:HGNC Symbol;Acc:HGNC:6346]
ENSG00000171608	6.65135	9.09733	-0.451796	0.0108772	0.13422	FALSE	PIK3CD	phosphatidylinositol-4,5-bisphosphate 3-kinase catalytic subunit delta [Source:HGNC Symbol;Acc:HGNC:8977]
ENSG00000167257	6.90102	9.15116	-0.407146	0.0109038	0.134324	FALSE	RNF214	ring finger protein 214 [Source:HGNC Symbol;Acc:HGNC:25335]
ENSG00000205269	0.242998	0.371077	-0.610771	0.0109039	0.134324	FALSE	TMEM170B	transmembrane protein 170B [Source:HGNC Symbol;Acc:HGNC:34244]
ENSG00000250588	3.10351	4.23205	-0.447459	0.0109091	0.134324	FALSE	IQCJ-SCHIP1	-
ENSG00000174827	0.705567	1.312	-0.894917	0.0109322	0.134493	FALSE	PDZK1	PDZ domain containing 1 [Source:HGNC Symbol;Acc:HGNC:8821]
ENSG00000186832	0.0941385	0.347588	-1.88452	0.0109385	0.134493	FALSE	KRT16	keratin 16 [Source:HGNC Symbol;Acc:HGNC:6423]
ENSG00000087589	0.748795	1.22172	-0.706268	0.0109638	0.134542	FALSE	CASS4	Cas scaffold protein family member 4 [Source:HGNC Symbol;Acc:HGNC:15878]
ENSG00000163531	10.7732	8.48143	0.345064	0.0109723	0.134542	FALSE	NFASC	neurofascin [Source:HGNC Symbol;Acc:HGNC:29866]
ENSG00000173933	3.01271	2.05067	0.554968	0.010956	0.134542	FALSE	RBM4	RNA binding motif protein 4 [Source:HGNC Symbol;Acc:HGNC:9901]
ENSG00000188095	0.374337	0.799065	-1.09398	0.0109739	0.134542	FALSE	MESP2	mesoderm posterior bHLH transcription factor 2 [Source:HGNC Symbol;Acc:HGNC:29659]
ENSG00000124688	21.4911	17.2621	0.316135	0.0110253	0.135012	FALSE	MAD2L1BP	MAD2L1 binding protein [Source:HGNC Symbol;Acc:HGNC:21059]
ENSG00000169105	7.24555	9.07481	-0.324772	0.011028	0.135012	FALSE	CHST14	carbohydrate sulfotransferase 14 [Source:HGNC Symbol;Acc:HGNC:24464]
ENSG00000239521	1.54486	2.23651	-0.533775	0.0110389	0.135049	FALSE	GATS	CASTOR family member 3 [Source:HGNC Symbol;Acc:HGNC:29954]
ENSG00000143196	42.4156	52.425	-0.305659	0.0110538	0.135136	FALSE	DPT	dermatopontin [Source:HGNC Symbol;Acc:HGNC:3011]
ENSG00000197632	7.32313	5.21571	0.489597	0.0110688	0.135222	FALSE	SERPINB2	serpin family B member 2 [Source:HGNC Symbol;Acc:HGNC:8584]
ENSG00000183444	2.5842	3.71619	-0.524104	0.0111022	0.135534	FALSE	OR7E38P	olfactory receptor family 7 subfamily E member 38 pseudogene [Source:HGNC Symbol;Acc:HGNC:8411]
ENSG00000040341	9.02082	11.4824	-0.348092	0.0111441	0.135948	FALSE	STAU2	staufen double-stranded RNA binding protein 2 [Source:HGNC Symbol;Acc:HGNC:11371]
ENSG00000166435	6.17454	7.89408	-0.354441	0.0111618	0.136067	FALSE	XRRA1	X-ray radiation resistance associated 1 [Source:HGNC Symbol;Acc:HGNC:18868]
ENSG00000162520	17.4711	14.2268	0.29636	0.0111734	0.136112	FALSE	SYNC	syncoilin, intermediate filament protein [Source:HGNC Symbol;Acc:HGNC:28897]
ENSG00000232774	2.77025	4.08704	-0.561044	0.011202	0.136363	FALSE	FLJ22447	uncharacterized LOC400221 [Source:NCBI gene;Acc:400221]
ENSG00000073614	31.7024	24.9496	0.345575	0.0112241	0.136536	FALSE	KDM5A	lysine demethylase 5A [Source:HGNC Symbol;Acc:HGNC:9886]
ENSG00000100490	3.6715	5.14307	-0.486261	0.0112955	0.137307	FALSE	CDKL1	cyclin dependent kinase like 1 [Source:HGNC Symbol;Acc:HGNC:1781]
ENSG00000119778	5.7658	4.46016	0.370423	0.011304	0.137313	FALSE	ATAD2B	ATPase family, AAA domain containing 2B [Source:HGNC Symbol;Acc:HGNC:29230]
ENSG00000091947	17.5193	22.2663	-0.345917	0.0113598	0.137796	FALSE	TMEM101	transmembrane protein 101 [Source:HGNC Symbol;Acc:HGNC:28653]
ENSG00000207547	3.14381	7.42289	-1.23947	0.0113572	0.137796	FALSE	MIR25	microRNA 25 [Source:HGNC Symbol;Acc:HGNC:31609]
ENSG00000028277	3.76612	5.23909	-0.476237	0.0113932	0.137818	FALSE	POU2F2	POU class 2 homeobox 2 [Source:HGNC Symbol;Acc:HGNC:9213]
ENSG00000119508	0.514022	0.115182	2.15791	0.0113938	0.137818	FALSE	NR4A3	nuclear receptor subfamily 4 group A member 3 [Source:HGNC Symbol;Acc:HGNC:7982]
ENSG00000121542	9.9868	12.5968	-0.334966	0.0113793	0.137818	FALSE	SEC22A	SEC22 homolog A, vesicle trafficking protein [Source:HGNC Symbol;Acc:HGNC:20260]
ENSG00000125247	4.77288	6.22094	-0.382272	0.01137	0.137818	FALSE	TMTC4	transmembrane and tetratricopeptide repeat containing 4 [Source:HGNC Symbol;Acc:HGNC:25904]
ENSG00000078246	28.9715	35.3145	-0.285628	0.0114025	0.137826	FALSE	TULP3	tubby like protein 3 [Source:HGNC Symbol;Acc:HGNC:12425]
ENSG00000167378	10.9957	8.85493	0.312381	0.0114249	0.138	FALSE	IRGQ	immunity related GTPase Q [Source:HGNC Symbol;Acc:HGNC:24868]
ENSG00000221955	2.84344	2.0191	0.493923	0.0114505	0.138212	FALSE	SLC12A8	solute carrier family 12 member 8 [Source:HGNC Symbol;Acc:HGNC:15595]
ENSG00000119326	48.6496	59.8842	-0.299749	0.0114602	0.138232	FALSE	CTNNAL1	catenin alpha like 1 [Source:HGNC Symbol;Acc:HGNC:2512]
ENSG00000169641	22.4002	18.3204	0.290059	0.0114741	0.138302	FALSE	LUZP1	leucine zipper protein 1 [Source:HGNC Symbol;Acc:HGNC:14985]
ENSG00000144655	6.77581	8.50363	-0.327685	0.0114975	0.138368	FALSE	CSRNP1	cysteine and serine rich nuclear protein 1 [Source:HGNC Symbol;Acc:HGNC:14300]
ENSG00000179698	0.0539861	0.134147	-1.31316	0.0114914	0.138368	FALSE	KIAA1875	WD repeat domain 97 [Source:HGNC Symbol;Acc:HGNC:26959]
ENSG00000196739	10.7181	14.4469	-0.43071	0.0115038	0.138368	FALSE	COL27A1	collagen type XXVII alpha 1 chain [Source:HGNC Symbol;Acc:HGNC:22986]
ENSG00000130758	8.84476	11.7249	-0.406677	0.0115152	0.138408	FALSE	MAP3K10	mitogen-activated protein kinase kinase kinase 10 [Source:HGNC Symbol;Acc:HGNC:6849]
ENSG00000153162	21.6927	16.0881	0.431214	0.0115639	0.138897	FALSE	BMP6	bone morphogenetic protein 6 [Source:HGNC Symbol;Acc:HGNC:1073]
ENSG00000140941	94.0886	76.85	0.291974	0.0115794	0.138986	FALSE	MAP1LC3B	microtubule associated protein 1 light chain 3 beta [Source:HGNC Symbol;Acc:HGNC:13352]
ENSG00000130821	28.5324	21.7122	0.394095	0.0115926	0.139009	FALSE	SLC6A8	solute carrier family 6 member 8 [Source:HGNC Symbol;Acc:HGNC:11055]
ENSG00000144649	0.130649	0.311252	-1.25239	0.0115976	0.139009	FALSE	FAM198A	family with sequence similarity 198 member A [Source:HGNC Symbol;Acc:HGNC:24485]
ENSG00000165501	7.19063	9.6321	-0.421732	0.011631	0.139313	FALSE	LRR1	leucine rich repeat protein 1 [Source:HGNC Symbol;Acc:HGNC:19742]
ENSG00000126091	8.07172	10.2867	-0.349835	0.011657	0.139526	FALSE	ST3GAL3	ST3 beta-galactoside alpha-2,3-sialyltransferase 3 [Source:HGNC Symbol;Acc:HGNC:10866]
ENSG00000176619	189.152	232.078	-0.295065	0.0117163	0.140138	FALSE	LMNB2	lamin B2 [Source:HGNC Symbol;Acc:HGNC:6638]
ENSG00000162687	0.593933	0.891873	-0.586538	0.0118101	0.141161	FALSE	KCNT2	potassium sodium-activated channel subfamily T member 2 [Source:HGNC Symbol;Acc:HGNC:18866]
ENSG00000176463	8.89103	11.1368	-0.324912	0.0118219	0.141205	FALSE	SLCO3A1	solute carrier organic anion transporter family member 3A1 [Source:HGNC Symbol;Acc:HGNC:10952]
ENSG00000148985	13.0963	16.6754	-0.348567	0.0119096	0.142153	FALSE	PGAP2	post-GPI attachment to proteins 2 [Source:HGNC Symbol;Acc:HGNC:17893]
ENSG00000089505	1.25355	2.09853	-0.743363	0.0119499	0.142421	FALSE	CMTM1	CKLF like MARVEL transmembrane domain containing 1 [Source:HGNC Symbol;Acc:HGNC:19172]
ENSG00000105607	16.7135	20.7629	-0.312994	0.0119902	0.142421	FALSE	GCDH	glutaryl-CoA dehydrogenase [Source:HGNC Symbol;Acc:HGNC:4189]
ENSG00000107890	5.54553	7.00935	-0.337956	0.0119777	0.142421	FALSE	ANKRD26	ankyrin repeat domain 26 [Source:HGNC Symbol;Acc:HGNC:29186]
ENSG00000137513	11.3743	14.426	-0.342888	0.011989	0.142421	FALSE	NARS2	asparaginyl-tRNA synthetase 2, mitochondrial [Source:HGNC Symbol;Acc:HGNC:26274]
ENSG00000173193	8.17611	6.53262	0.323754	0.0119765	0.142421	FALSE	PARP14	poly(ADP-ribose) polymerase family member 14 [Source:HGNC Symbol;Acc:HGNC:29232]
ENSG00000228672	1.85609	1.4293	0.376954	0.0119712	0.142421	FALSE	PROB1	proline rich basic protein 1 [Source:HGNC Symbol;Acc:HGNC:41906]
ENSG00000235374	0.459606	0.858738	-0.901819	0.0119655	0.142421	FALSE	SSR4P1	signal sequence receptor subunit 4 pseudogene 1 [Source:HGNC Symbol;Acc:HGNC:23131]
ENSG00000100350	5.59764	7.10989	-0.345007	0.0120002	0.142441	FALSE	FOXRED2	FAD dependent oxidoreductase domain containing 2 [Source:HGNC Symbol;Acc:HGNC:26264]
ENSG00000152760	2.14561	3.14959	-0.553778	0.0120191	0.142567	FALSE	TCTEX1D1	Tctex1 domain containing 1 [Source:HGNC Symbol;Acc:HGNC:26882]
ENSG00000101407	13.3515	16.2189	-0.280675	0.0120315	0.142615	FALSE	TTI1	TELO2 interacting protein 1 [Source:HGNC Symbol;Acc:HGNC:29029]
ENSG00000167272	25.0839	31.4248	-0.325142	0.0120671	0.142938	FALSE	POP5	POP5 homolog, ribonuclease P/MRP subunit [Source:HGNC Symbol;Acc:HGNC:17689]
ENSG00000011332	2.56033	3.67794	-0.522566	0.012084	0.142941	FALSE	DPF1	double PHD fingers 1 [Source:HGNC Symbol;Acc:HGNC:20225]
ENSG00000205643	4.02646	5.50167	-0.450358	0.012083	0.142941	FALSE	CDPF1	cysteine rich DPF motif domain containing 1 [Source:HGNC Symbol;Acc:HGNC:33710]
ENSG00000231246	0.710758	1.44834	-1.02697	0.0121866	0.144056	FALSE	RP5-965F6.2	novel transcript
ENSG00000115163	2.92867	7.05102	-1.26758	0.0122246	0.144406	FALSE	CENPA	centromere protein A [Source:HGNC Symbol;Acc:HGNC:1851]
ENSG00000165724	27.4986	33.9374	-0.303518	0.0122375	0.144459	FALSE	ZMYND19	zinc finger MYND-type containing 19 [Source:HGNC Symbol;Acc:HGNC:21146]
ENSG00000104365	18.6742	24.0749	-0.366483	0.0122537	0.14455	FALSE	IKBKB	inhibitor of nuclear factor kappa B kinase subunit beta [Source:HGNC Symbol;Acc:HGNC:5960]
ENSG00000160172	0.747542	1.26841	-0.762794	0.0122688	0.144628	FALSE	FAM86C2P	family with sequence similarity 86 member C2, pseudogene [Source:HGNC Symbol;Acc:HGNC:42392]
ENSG00000055813	0.61713	0.92109	-0.577767	0.0123154	0.144978	FALSE	CCDC85A	coiled-coil domain containing 85A [Source:HGNC Symbol;Acc:HGNC:29400]
ENSG00000166024	8.56379	6.7806	0.336835	0.0123083	0.144978	FALSE	R3HCC1L	R3H domain and coiled-coil containing 1 like [Source:HGNC Symbol;Acc:HGNC:23512]
ENSG00000167196	16.6641	20.7619	-0.317198	0.0123727	0.145409	FALSE	FBXO22	F-box protein 22 [Source:HGNC Symbol;Acc:HGNC:13593]
ENSG00000168078	14.19	27.1857	-0.937973	0.0123774	0.145409	FALSE	PBK	PDZ binding kinase [Source:HGNC Symbol;Acc:HGNC:18282]
ENSG00000178999	13.444	27.8715	-1.05183	0.0123752	0.145409	FALSE	AURKB	aurora kinase B [Source:HGNC Symbol;Acc:HGNC:11390]
ENSG00000102904	0.462241	0.869214	-0.911066	0.0124198	0.145807	FALSE	TSNAXIP1	translin associated factor X interacting protein 1 [Source:HGNC Symbol;Acc:HGNC:18586]
ENSG00000139160	1.36765	1.92023	-0.489584	0.0124327	0.145858	FALSE	METTL20	electron transfer flavoprotein subunit beta lysine methyltransferase [Source:HGNC Symbol;Acc:HGNC:28739]
ENSG00000121057	19.5426	24.4708	-0.324437	0.0124426	0.145875	FALSE	AKAP1	A-kinase anchoring protein 1 [Source:HGNC Symbol;Acc:HGNC:367]
ENSG00000074603	30.9589	25.5347	0.277897	0.0124657	0.145958	FALSE	DPP8	dipeptidyl peptidase 8 [Source:HGNC Symbol;Acc:HGNC:16490]
ENSG00000146733	17.5458	23.4068	-0.415803	0.0124667	0.145958	FALSE	PSPH	phosphoserine phosphatase [Source:HGNC Symbol;Acc:HGNC:9577]
ENSG00000133961	115.771	94.8132	0.288118	0.0125961	0.147372	FALSE	NUMB	NUMB, endocytic adaptor protein [Source:HGNC Symbol;Acc:HGNC:8060]
ENSG00000089723	0.820695	1.20728	-0.556839	0.0126848	0.14831	FALSE	OTUB2	OTU deubiquitinase, ubiquitin aldehyde binding 2 [Source:HGNC Symbol;Acc:HGNC:20351]
ENSG00000128973	34.3426	42.7188	-0.314873	0.0127008	0.148396	FALSE	CLN6	CLN6, transmembrane ER protein [Source:HGNC Symbol;Acc:HGNC:2077]
ENSG00000038427	141.994	106.966	0.408669	0.0127526	0.148464	FALSE	VCAN	versican [Source:HGNC Symbol;Acc:HGNC:2464]
ENSG00000146574	13.5207	19.7209	-0.544548	0.0127176	0.148464	FALSE	CCZ1B	CCZ1 homolog B, vacuolar protein trafficking and biogenesis associated [Source:HGNC Symbol;Acc:HGNC:21717]
ENSG00000161021	14.9026	12.1185	0.298353	0.0127586	0.148464	FALSE	MAML1	mastermind like transcriptional coactivator 1 [Source:HGNC Symbol;Acc:HGNC:13632]
ENSG00000162065	5.02344	6.5704	-0.387304	0.0127421	0.148464	FALSE	TBC1D24	TBC1 domain family member 24 [Source:HGNC Symbol;Acc:HGNC:29203]
ENSG00000173918	9.29226	7.29841	0.348448	0.0127334	0.148464	FALSE	C1QTNF1	C1q and TNF related 1 [Source:HGNC Symbol;Acc:HGNC:14324]
ENSG00000184083	1.75213	2.30658	-0.396642	0.0127564	0.148464	FALSE	FAM120C	family with sequence similarity 120C [Source:HGNC Symbol;Acc:HGNC:16949]
ENSG00000178409	2.19256	1.7052	0.362677	0.0127709	0.148506	FALSE	BEND3	BEN domain containing 3 [Source:HGNC Symbol;Acc:HGNC:23040]
ENSG00000132465	0.440134	1.04532	-1.24793	0.0127843	0.148561	FALSE	JCHAIN	joining chain of multimeric IgA and IgM [Source:HGNC Symbol;Acc:HGNC:5713]
ENSG00000127241	5.94671	7.80746	-0.39276	0.0128004	0.148647	FALSE	MASP1	mannan binding lectin serine peptidase 1 [Source:HGNC Symbol;Acc:HGNC:6901]
ENSG00000103710	0.153983	0.0384956	2	0.0128098	0.148656	FALSE	RASL12	RAS like family 12 [Source:HGNC Symbol;Acc:HGNC:30289]
ENSG00000183671	12.624	15.7359	-0.317889	0.0128302	0.148792	FALSE	GPR1	G protein-coupled receptor 1 [Source:HGNC Symbol;Acc:HGNC:4463]
ENSG00000066248	2.23604	3.49757	-0.645405	0.0128519	0.148843	FALSE	NGEF	neuronal guanine nucleotide exchange factor [Source:HGNC Symbol;Acc:HGNC:7807]
ENSG00000260267	0.509077	0.783009	-0.621145	0.0128477	0.148843	FALSE	RP11-452L6.5	novel transcript, antisense to ARMC5
ENSG00000033170	20.8565	25.3635	-0.282255	0.0128675	0.148852	FALSE	FUT8	fucosyltransferase 8 [Source:HGNC Symbol;Acc:HGNC:4019]
ENSG00000063176	6.08162	7.73525	-0.346993	0.0128787	0.148852	FALSE	SPHK2	sphingosine kinase 2 [Source:HGNC Symbol;Acc:HGNC:18859]
ENSG00000172292	7.39187	8.97704	-0.280299	0.0128755	0.148852	FALSE	CERS6	ceramide synthase 6 [Source:HGNC Symbol;Acc:HGNC:23826]
ENSG00000124356	7.29342	9.17773	-0.331542	0.012895	0.148939	FALSE	STAMBP	STAM binding protein [Source:HGNC Symbol;Acc:HGNC:16950]
ENSG00000138495	25.5818	32.3347	-0.337968	0.0129237	0.14897	FALSE	COX17	cytochrome c oxidase copper chaperone COX17 [Source:HGNC Symbol;Acc:HGNC:2264]
ENSG00000179406	0.409081	0.780972	-0.932885	0.0129206	0.14897	FALSE	LINC00174	long intergenic non-protein coding RNA 174 [Source:HGNC Symbol;Acc:HGNC:27788]
ENSG00000186523	1.00369	1.69767	-0.758242	0.0129163	0.14897	FALSE	FAM86B1	family with sequence similarity 86 member B1 [Source:HGNC Symbol;Acc:HGNC:28268]
ENSG00000108465	28.4443	39.8552	-0.486627	0.012967	0.149268	FALSE	CDK5RAP3	CDK5 regulatory subunit associated protein 3 [Source:HGNC Symbol;Acc:HGNC:18673]
ENSG00000188177	0.490476	0.720724	-0.555264	0.0129633	0.149268	FALSE	ZC3H6	zinc finger CCCH-type containing 6 [Source:HGNC Symbol;Acc:HGNC:24762]
ENSG00000173517	53.4159	41.6233	0.35988	0.0129845	0.14927	FALSE	PEAK1	pseudopodium enriched atypical kinase 1 [Source:HGNC Symbol;Acc:HGNC:29431]
ENSG00000224424	0.115957	0.312581	-1.43063	0.0129796	0.14927	FALSE	PRKAR2A-AS1	PRKAR2A antisense RNA 1 [Source:HGNC Symbol;Acc:HGNC:40471]
ENSG00000145777	0.255714	0.492345	-0.945138	0.0129988	0.149334	FALSE	TSLP	thymic stromal lymphopoietin [Source:HGNC Symbol;Acc:HGNC:30743]
ENSG00000169435	0.0629246	0.171833	-1.44931	0.0130125	0.149391	FALSE	RASSF6	Ras association domain family member 6 [Source:HGNC Symbol;Acc:HGNC:20796]
ENSG00000174740	0.792149	1.19477	-0.592889	0.0130359	0.14946	FALSE	PABPC5	poly(A) binding protein cytoplasmic 5 [Source:HGNC Symbol;Acc:HGNC:13629]
ENSG00000232082	1.81172	1.00088	0.856091	0.0130322	0.14946	FALSE	RPS6KA2-IT1	RPS6KA2 intronic transcript 1 [Source:HGNC Symbol;Acc:HGNC:41378]
ENSG00000243147	45.9793	57.2467	-0.316209	0.0130637	0.149678	FALSE	MRPL33	mitochondrial ribosomal protein L33 [Source:HGNC Symbol;Acc:HGNC:14487]
ENSG00000236509	1.58732	0.724309	1.13191	0.0131138	0.150153	FALSE	RPL21P133	ribosomal protein L21 pseudogene 133 [Source:HGNC Symbol;Acc:HGNC:36003]
ENSG00000160703	5.48532	6.97782	-0.3472	0.0131612	0.150594	FALSE	NLRX1	NLR family member X1 [Source:HGNC Symbol;Acc:HGNC:29890]
ENSG00000184207	14.8206	18.6903	-0.33469	0.0131732	0.150631	FALSE	PGP	phosphoglycolate phosphatase [Source:HGNC Symbol;Acc:HGNC:8909]
ENSG00000170881	30.9823	25.2538	0.294946	0.0131958	0.150789	FALSE	RNF139	ring finger protein 139 [Source:HGNC Symbol;Acc:HGNC:17023]
ENSG00000089685	22.1077	45.983	-1.05655	0.0132199	0.150963	FALSE	BIRC5	baculoviral IAP repeat containing 5 [Source:HGNC Symbol;Acc:HGNC:593]
ENSG00000051382	8.49051	10.4209	-0.29556	0.0132298	0.150976	FALSE	PIK3CB	phosphatidylinositol-4,5-bisphosphate 3-kinase catalytic subunit beta [Source:HGNC Symbol;Acc:HGNC:8976]
ENSG00000183715	0.247946	0.451543	-0.86484	0.0133106	0.151797	FALSE	OPCML	opioid binding protein/cell adhesion molecule like [Source:HGNC Symbol;Acc:HGNC:8143]
ENSG00000172687	3.43694	4.82198	-0.488499	0.0133287	0.151802	FALSE	ZNF738	zinc finger protein 738 [Source:HGNC Symbol;Acc:HGNC:32469]
ENSG00000236088	4.38312	6.02813	-0.459752	0.0133246	0.151802	FALSE	COX10-AS1	COX10 antisense RNA 1 [Source:HGNC Symbol;Acc:HGNC:38873]
ENSG00000127445	33.6545	41.2667	-0.29418	0.0133396	0.151821	FALSE	PIN1	peptidylprolyl cis/trans isomerase, NIMA-interacting 1 [Source:HGNC Symbol;Acc:HGNC:8988]
ENSG00000163964	23.348	28.7069	-0.298097	0.0133481	0.151821	FALSE	PIGX	phosphatidylinositol glycan anchor biosynthesis class X [Source:HGNC Symbol;Acc:HGNC:26046]
ENSG00000086102	23.2336	28.3601	-0.287651	0.0134157	0.152287	FALSE	NFX1	nuclear transcription factor, X-box binding 1 [Source:HGNC Symbol;Acc:HGNC:7803]
ENSG00000178922	6.6226	8.89615	-0.425783	0.0134027	0.152287	FALSE	HYI	hydroxypyruvate isomerase (putative) [Source:HGNC Symbol;Acc:HGNC:26948]
ENSG00000197951	6.11981	4.91353	0.316727	0.0134152	0.152287	FALSE	ZNF71	zinc finger protein 71 [Source:HGNC Symbol;Acc:HGNC:13141]
ENSG00000077238	46.0843	36.2068	0.348015	0.0134979	0.153017	FALSE	IL4R	interleukin 4 receptor [Source:HGNC Symbol;Acc:HGNC:6015]
ENSG00000253406	0.152116	0.0550207	1.46713	0.0134945	0.153017	FALSE	AC012613.2	novel transcript, antisense to ABLIM3
ENSG00000047621	24.0515	29.5332	-0.296208	0.0135141	0.1531	FALSE	C12orf4	chromosome 12 open reading frame 4 [Source:HGNC Symbol;Acc:HGNC:1184]
ENSG00000165806	12.9619	15.7552	-0.28155	0.0135355	0.153241	FALSE	CASP7	caspase 7 [Source:HGNC Symbol;Acc:HGNC:1508]
ENSG00000268858	1.15912	1.73035	-0.578033	0.0135573	0.153387	FALSE	RP4-591C20.9	novel transcript, antisense to ABHD16B
ENSG00000143977	72.8044	90.192	-0.308972	0.0135785	0.153526	FALSE	SNRPG	small nuclear ribonucleoprotein polypeptide G [Source:HGNC Symbol;Acc:HGNC:11163]
ENSG00000013810	25.938	48.2082	-0.894211	0.0136076	0.153748	FALSE	TACC3	transforming acidic coiled-coil containing protein 3 [Source:HGNC Symbol;Acc:HGNC:11524]
ENSG00000239306	40.7178	50.4804	-0.310065	0.0136161	0.153748	FALSE	RBM14	RNA binding motif protein 14 [Source:HGNC Symbol;Acc:HGNC:14219]
ENSG00000156876	1.85725	2.4047	-0.372694	0.0136314	0.153819	FALSE	SASS6	SAS-6 centriolar assembly protein [Source:HGNC Symbol;Acc:HGNC:25403]
ENSG00000182481	107.816	141.388	-0.39108	0.0136851	0.154223	FALSE	KPNA2	karyopherin subunit alpha 2 [Source:HGNC Symbol;Acc:HGNC:6395]
ENSG00000248049	1.8125	2.57707	-0.507748	0.013677	0.154223	FALSE	UBA6-AS1	UBA6 antisense RNA 1 (head to head) [Source:HGNC Symbol;Acc:HGNC:49083]
ENSG00000136870	10.5879	8.58179	0.303069	0.0137053	0.154333	FALSE	ZNF189	zinc finger protein 189 [Source:HGNC Symbol;Acc:HGNC:12980]
ENSG00000175575	10.1636	12.8887	-0.342695	0.0137129	0.154333	FALSE	PAAF1	proteasomal ATPase associated factor 1 [Source:HGNC Symbol;Acc:HGNC:25687]
ENSG00000137965	10.6887	13.454	-0.331951	0.013785	0.15492	FALSE	IFI44	interferon induced protein 44 [Source:HGNC Symbol;Acc:HGNC:16938]
ENSG00000145555	29.6492	23.5928	0.329644	0.0137776	0.15492	FALSE	MYO10	myosin X [Source:HGNC Symbol;Acc:HGNC:7593]
ENSG00000170185	7.38203	5.99029	0.301393	0.0138011	0.15492	FALSE	USP38	ubiquitin specific peptidase 38 [Source:HGNC Symbol;Acc:HGNC:20067]
ENSG00000226174	0.104862	0.29552	-1.49476	0.0137956	0.15492	FALSE	TEX22	testis expressed 22 [Source:HGNC Symbol;Acc:HGNC:40026]
ENSG00000131773	6.29018	8.0942	-0.363787	0.01382	0.15503	FALSE	KHDRBS3	KH RNA binding domain containing, signal transduction associated 3 [Source:HGNC Symbol;Acc:HGNC:18117]
ENSG00000110713	122.81	102.155	0.26567	0.0138635	0.155416	FALSE	NUP98	nucleoporin 98 [Source:HGNC Symbol;Acc:HGNC:8068]
ENSG00000103248	9.22035	12.1427	-0.397202	0.0138833	0.155435	FALSE	MTHFSD	methenyltetrahydrofolate synthetase domain containing [Source:HGNC Symbol;Acc:HGNC:25778]
ENSG00000117054	21.0408	25.7723	-0.292628	0.0138809	0.155435	FALSE	ACADM	acyl-CoA dehydrogenase medium chain [Source:HGNC Symbol;Acc:HGNC:89]
ENSG00000128311	8.80139	11.1994	-0.347622	0.0138928	0.155439	FALSE	TST	thiosulfate sulfurtransferase [Source:HGNC Symbol;Acc:HGNC:12388]
ENSG00000123570	0.244649	0.407096	-0.734655	0.013948	0.155956	FALSE	RAB9B	RAB9B, member RAS oncogene family [Source:HGNC Symbol;Acc:HGNC:14090]
ENSG00000249459	1.35628	0.875772	0.631032	0.0139714	0.156115	FALSE	ZNF286B	zinc finger protein 286B [Source:HGNC Symbol;Acc:HGNC:33241]
ENSG00000188428	6.5732	8.23768	-0.325642	0.0139961	0.15629	FALSE	BLOC1S5	biogenesis of lysosomal organelles complex 1 subunit 5 [Source:HGNC Symbol;Acc:HGNC:18561]
ENSG00000198954	43.084	52.3004	-0.279672	0.0141131	0.157494	FALSE	KIF1BP	KIF1 binding protein [Source:HGNC Symbol;Acc:HGNC:23419]
ENSG00000163617	0.817917	1.27184	-0.63689	0.0141485	0.157732	FALSE	KIAA1407	coiled-coil domain containing 191 [Source:HGNC Symbol;Acc:HGNC:29272]
ENSG00000163933	10.1802	12.6479	-0.313123	0.014162	0.157732	FALSE	RFT1	RFT1 homolog [Source:HGNC Symbol;Acc:HGNC:30220]
ENSG00000172586	22.7056	27.8867	-0.296524	0.0141532	0.157732	FALSE	CHCHD1	coiled-coil-helix-coiled-coil-helix domain containing 1 [Source:HGNC Symbol;Acc:HGNC:23518]
ENSG00000056050	29.7406	36.7264	-0.304383	0.0142561	0.157857	FALSE	C4orf27	histone PARylation factor 1 [Source:HGNC Symbol;Acc:HGNC:26051]
ENSG00000103356	21.9176	26.9663	-0.299071	0.0142308	0.157857	FALSE	EARS2	glutamyl-tRNA synthetase 2, mitochondrial [Source:HGNC Symbol;Acc:HGNC:29419]
ENSG00000151150	0.642892	0.97258	-0.597241	0.0141987	0.157857	FALSE	ANK3	ankyrin 3 [Source:HGNC Symbol;Acc:HGNC:494]
ENSG00000164294	100.429	119.191	-0.2471	0.0142406	0.157857	FALSE	GPX8	glutathione peroxidase 8 (putative) [Source:HGNC Symbol;Acc:HGNC:33100]
ENSG00000170312	22.4911	43.7206	-0.958957	0.0142287	0.157857	FALSE	CDK1	cyclin dependent kinase 1 [Source:HGNC Symbol;Acc:HGNC:1722]
ENSG00000171084	1.39576	1.99777	-0.517336	0.0142091	0.157857	FALSE	FAM86JP	family with sequence similarity 86 member J, pseudogene [Source:HGNC Symbol;Acc:HGNC:44097]
ENSG00000178075	0.882762	1.36252	-0.626185	0.0142227	0.157857	FALSE	GRAMD1C	GRAM domain containing 1C [Source:HGNC Symbol;Acc:HGNC:25252]
ENSG00000183196	0.172258	0.287583	-0.739408	0.014252	0.157857	FALSE	CHST6	carbohydrate sulfotransferase 6 [Source:HGNC Symbol;Acc:HGNC:6938]
ENSG00000198646	19.0976	15.3028	0.319599	0.0142002	0.157857	FALSE	NCOA6	nuclear receptor coactivator 6 [Source:HGNC Symbol;Acc:HGNC:15936]
ENSG00000102401	39.2821	47.2528	-0.266526	0.0143111	0.158262	FALSE	ARMCX3	armadillo repeat containing X-linked 3 [Source:HGNC Symbol;Acc:HGNC:24065]
ENSG00000119042	8.74364	6.90975	0.339601	0.0143099	0.158262	FALSE	SATB2	SATB homeobox 2 [Source:HGNC Symbol;Acc:HGNC:21637]
ENSG00000163481	34.196	27.8268	0.297352	0.014339	0.158468	FALSE	RNF25	ring finger protein 25 [Source:HGNC Symbol;Acc:HGNC:14662]
ENSG00000146072	2.45063	3.29539	-0.427298	0.0143778	0.158795	FALSE	TNFRSF21	TNF receptor superfamily member 21 [Source:HGNC Symbol;Acc:HGNC:13469]
ENSG00000197694	150.932	121.457	0.313451	0.014399	0.158926	FALSE	SPTAN1	spectrin alpha, non-erythrocytic 1 [Source:HGNC Symbol;Acc:HGNC:11273]
ENSG00000212719	8.93132	11.1914	-0.325444	0.0144444	0.159325	FALSE	C17orf51	chromosome 17 open reading frame 51 [Source:HGNC Symbol;Acc:HGNC:27904]
ENSG00000167182	9.80264	7.93043	0.305771	0.0144552	0.159342	FALSE	SP2	Sp2 transcription factor [Source:HGNC Symbol;Acc:HGNC:11207]
ENSG00000048649	20.6631	16.4119	0.332311	0.0144723	0.159428	FALSE	RSF1	remodeling and spacing factor 1 [Source:HGNC Symbol;Acc:HGNC:18118]
ENSG00000245573	0.152824	0.38489	-1.33257	0.0144882	0.1595	FALSE	BDNF-AS	BDNF antisense RNA [Source:HGNC Symbol;Acc:HGNC:20608]
ENSG00000160752	38.4547	47.9545	-0.318505	0.0145196	0.159594	FALSE	FDPS	farnesyl diphosphate synthase [Source:HGNC Symbol;Acc:HGNC:3631]
ENSG00000169826	26.5476	21.3243	0.316089	0.0145246	0.159594	FALSE	CSGALNACT2	chondroitin sulfate N-acetylgalactosaminyltransferase 2 [Source:HGNC Symbol;Acc:HGNC:24292]
ENSG00000271122	1.13527	1.53173	-0.432137	0.0145211	0.159594	FALSE	RP11-379H18.1	-
ENSG00000119509	8.89012	11.0939	-0.319489	0.0145808	0.160109	FALSE	INVS	inversin [Source:HGNC Symbol;Acc:HGNC:17870]
ENSG00000188878	0.675118	1.10705	-0.713506	0.0146054	0.160174	FALSE	FBF1	Fas binding factor 1 [Source:HGNC Symbol;Acc:HGNC:24674]
ENSG00000213551	17.3989	22.2279	-0.353371	0.0146047	0.160174	FALSE	DNAJC9	DnaJ heat shock protein family (Hsp40) member C9 [Source:HGNC Symbol;Acc:HGNC:19123]
ENSG00000143889	18.6938	23.0249	-0.300632	0.0146188	0.160218	FALSE	HNRNPLL	heterogeneous nuclear ribonucleoprotein L like [Source:HGNC Symbol;Acc:HGNC:25127]
ENSG00000108256	35.6065	28.2015	0.336369	0.014713	0.161148	FALSE	NUFIP2	nuclear FMR1 interacting protein 2 [Source:HGNC Symbol;Acc:HGNC:17634]
ENSG00000163960	27.2938	21.8393	0.321647	0.0147765	0.161739	FALSE	UBXN7	UBX domain protein 7 [Source:HGNC Symbol;Acc:HGNC:29119]
ENSG00000100246	5.07121	6.90313	-0.444922	0.0147953	0.161843	FALSE	DNAL4	dynein axonemal light chain 4 [Source:HGNC Symbol;Acc:HGNC:2955]
ENSG00000105738	46.5385	56.3235	-0.275311	0.0148179	0.161895	FALSE	SIPA1L3	signal induced proliferation associated 1 like 3 [Source:HGNC Symbol;Acc:HGNC:23801]
ENSG00000261662	0.842051	0.421025	1	0.014819	0.161895	FALSE	RP5-1042I8.7	novel transcript, sense overlapping NOTCH2
ENSG00000171914	11.3205	13.9274	-0.29899	0.0148321	0.161935	FALSE	TLN2	talin 2 [Source:HGNC Symbol;Acc:HGNC:15447]
ENSG00000264577	1.19947	2.05624	-0.777607	0.0148509	0.162038	FALSE	AC010761.8	novel transcript, antisense to RPL23A
ENSG00000269974	0.190144	0.550417	-1.53343	0.014891	0.162371	FALSE	RP11-932O9.10	novel transcript
ENSG00000138375	24.3141	30.1559	-0.310644	0.0149112	0.162385	FALSE	SMARCAL1	SWI/SNF related, matrix associated, actin dependent regulator of chromatin, subfamily a like 1 [Source:HGNC Symbol;Acc:HGNC:11102]
ENSG00000198740	3.08338	2.31347	0.414459	0.0149075	0.162385	FALSE	ZNF652	zinc finger protein 652 [Source:HGNC Symbol;Acc:HGNC:29147]
ENSG00000234814	1.0735	1.62437	-0.597562	0.0149495	0.162699	FALSE	SVILP1	supervillin family member 2, pseudogene [Source:HGNC Symbol;Acc:HGNC:44959]
ENSG00000198799	4.19801	3.23746	0.374842	0.0149593	0.162703	FALSE	LRIG2	leucine rich repeats and immunoglobulin like domains 2 [Source:HGNC Symbol;Acc:HGNC:20889]
ENSG00000180098	13.7	17.0408	-0.31482	0.0149708	0.162725	FALSE	TRNAU1AP	tRNA selenocysteine 1 associated protein 1 [Source:HGNC Symbol;Acc:HGNC:30813]
ENSG00000112936	1.02752	1.79646	-0.805989	0.0150062	0.162918	FALSE	C7	complement C7 [Source:HGNC Symbol;Acc:HGNC:1346]
ENSG00000161638	2045.98	1701.99	0.26557	0.0150076	0.162918	FALSE	ITGA5	integrin subunit alpha 5 [Source:HGNC Symbol;Acc:HGNC:6141]
ENSG00000122592	0.372145	0.794387	-1.09398	0.0150929	0.16374	FALSE	HOXA7	homeobox A7 [Source:HGNC Symbol;Acc:HGNC:5108]
ENSG00000179097	0.54199	0.315382	0.781166	0.0151234	0.163967	FALSE	HTR1F	5-hydroxytryptamine receptor 1F [Source:HGNC Symbol;Acc:HGNC:5292]
ENSG00000143401	41.7944	50.8339	-0.282481	0.0151945	0.164634	FALSE	ANP32E	acidic nuclear phosphoprotein 32 family member E [Source:HGNC Symbol;Acc:HGNC:16673]
ENSG00000135837	22.1499	16.3949	0.434048	0.015246	0.164984	FALSE	CEP350	centrosomal protein 350 [Source:HGNC Symbol;Acc:HGNC:24238]
ENSG00000149289	6.18864	4.71904	0.391128	0.0152418	0.164984	FALSE	ZC3H12C	zinc finger CCCH-type containing 12C [Source:HGNC Symbol;Acc:HGNC:29362]
ENSG00000233858	0.115748	0.227363	-0.974004	0.0152759	0.165203	FALSE	AC026904.1	long intergenic non-protein coding RNA 2599 [Source:HGNC Symbol;Acc:HGNC:53931]
ENSG00000177700	145.578	174.731	-0.263346	0.0152966	0.165322	FALSE	POLR2L	RNA polymerase II subunit L [Source:HGNC Symbol;Acc:HGNC:9199]
ENSG00000133059	9.00592	7.04219	0.354849	0.0153499	0.165794	FALSE	DSTYK	dual serine/threonine and tyrosine protein kinase [Source:HGNC Symbol;Acc:HGNC:29043]
ENSG00000279822	1.48189	2.0473	-0.466284	0.0153725	0.165934	FALSE	RP11-541M12.6	TEC
ENSG00000072501	41.1796	50.5349	-0.295352	0.0155087	0.167226	FALSE	SMC1A	structural maintenance of chromosomes 1A [Source:HGNC Symbol;Acc:HGNC:11111]
ENSG00000155189	31.9015	39.1136	-0.294045	0.0155261	0.167226	FALSE	AGPAT5	1-acylglycerol-3-phosphate O-acyltransferase 5 [Source:HGNC Symbol;Acc:HGNC:20886]
ENSG00000182093	32.7148	39.9877	-0.289614	0.0155235	0.167226	FALSE	WRB	tryptophan rich basic protein [Source:HGNC Symbol;Acc:HGNC:12790]
ENSG00000226329	0.360027	0.140011	1.36257	0.0155312	0.167226	FALSE	AC005682.6	solute carrier family 40 (iron-regulated transporter), member 1 (SLC40A1) pseudogene
ENSG00000064999	4.48329	5.56595	-0.31207	0.0155846	0.167258	FALSE	ANKS1A	ankyrin repeat and sterile alpha motif domain containing 1A [Source:HGNC Symbol;Acc:HGNC:20961]
ENSG00000067221	10.0276	12.4741	-0.314966	0.0155977	0.167258	FALSE	STOML1	stomatin like 1 [Source:HGNC Symbol;Acc:HGNC:14560]
ENSG00000103855	136.275	113.048	0.26959	0.015595	0.167258	FALSE	CD276	CD276 molecule [Source:HGNC Symbol;Acc:HGNC:19137]
ENSG00000105127	25.4989	20.8452	0.29072	0.0155683	0.167258	FALSE	AKAP8	A-kinase anchoring protein 8 [Source:HGNC Symbol;Acc:HGNC:378]
ENSG00000165832	11.5877	14.2154	-0.294863	0.0156024	0.167258	FALSE	TRUB1	TruB pseudouridine synthase family member 1 [Source:HGNC Symbol;Acc:HGNC:16060]
ENSG00000220205	14.8103	11.5919	0.35348	0.0155777	0.167258	FALSE	VAMP2	vesicle associated membrane protein 2 [Source:HGNC Symbol;Acc:HGNC:12643]
ENSG00000234367	4.68965	2.64591	0.825716	0.015585	0.167258	FALSE	PFN1P3	profilin 1 pseudogene 3 [Source:HGNC Symbol;Acc:HGNC:42987]
ENSG00000143622	18.6964	14.9793	0.319789	0.0156131	0.167268	FALSE	RIT1	Ras like without CAAX 1 [Source:HGNC Symbol;Acc:HGNC:10023]
ENSG00000100307	2.5626	3.47125	-0.437847	0.0156563	0.167626	FALSE	CBX7	chromobox 7 [Source:HGNC Symbol;Acc:HGNC:1557]
ENSG00000023608	4.33616	5.58729	-0.365732	0.0156888	0.167863	FALSE	SNAPC1	small nuclear RNA activating complex polypeptide 1 [Source:HGNC Symbol;Acc:HGNC:11134]
ENSG00000183648	22.6096	28.6011	-0.339137	0.015698	0.167863	FALSE	NDUFB1	NADH:ubiquinone oxidoreductase subunit B1 [Source:HGNC Symbol;Acc:HGNC:7695]
ENSG00000157554	0.451162	0.269742	0.742064	0.0157619	0.168288	FALSE	ERG	ETS transcription factor ERG [Source:HGNC Symbol;Acc:HGNC:3446]
ENSG00000184307	0.422231	0.678384	-0.68407	0.0157649	0.168288	FALSE	ZDHHC23	zinc finger DHHC-type containing 23 [Source:HGNC Symbol;Acc:HGNC:28654]
ENSG00000185453	5.29612	6.69846	-0.338892	0.015777	0.168288	FALSE	C19orf68	zinc finger SWIM-type containing 9 [Source:HGNC Symbol;Acc:HGNC:34495]
ENSG00000203761	2.16332	3.25786	-0.590676	0.0157674	0.168288	FALSE	MSTO2P	misato family member 2, pseudogene [Source:HGNC Symbol;Acc:HGNC:26329]
ENSG00000112679	12.3044	15.7369	-0.354977	0.0158022	0.168348	FALSE	DUSP22	dual specificity phosphatase 22 [Source:HGNC Symbol;Acc:HGNC:16077]
ENSG00000260805	0.0695314	0.204731	-1.55799	0.0157937	0.168348	FALSE	RP11-61J19.5	novel transcript
ENSG00000140474	21.6621	28.0786	-0.374302	0.0159703	0.169666	FALSE	ULK3	unc-51 like kinase 3 [Source:HGNC Symbol;Acc:HGNC:19703]
ENSG00000143315	4.09664	5.12589	-0.323363	0.0159472	0.169666	FALSE	PIGM	phosphatidylinositol glycan anchor biosynthesis class M [Source:HGNC Symbol;Acc:HGNC:18858]
ENSG00000160271	6.28397	8.15978	-0.376854	0.0159755	0.169666	FALSE	RALGDS	ral guanine nucleotide dissociation stimulator [Source:HGNC Symbol;Acc:HGNC:9842]
ENSG00000170145	13.3048	10.4673	0.346057	0.015958	0.169666	FALSE	SIK2	salt inducible kinase 2 [Source:HGNC Symbol;Acc:HGNC:21680]
ENSG00000213390	2.83211	3.67403	-0.375487	0.015939	0.169666	FALSE	ARHGAP19	Rho GTPase activating protein 19 [Source:HGNC Symbol;Acc:HGNC:23724]
ENSG00000116497	18.3022	22.4224	-0.292919	0.0159913	0.169694	FALSE	S100PBP	S100P binding protein [Source:HGNC Symbol;Acc:HGNC:25768]
ENSG00000132434	20.2125	16.5214	0.290915	0.0159979	0.169694	FALSE	LANCL2	LanC like 2 [Source:HGNC Symbol;Acc:HGNC:6509]
ENSG00000174807	203.027	246.352	-0.27905	0.0160572	0.170218	FALSE	CD248	CD248 molecule [Source:HGNC Symbol;Acc:HGNC:18219]
ENSG00000161981	14.2348	17.7917	-0.321778	0.0161162	0.170739	FALSE	SNRNP25	small nuclear ribonucleoprotein U11/U12 subunit 25 [Source:HGNC Symbol;Acc:HGNC:14161]
ENSG00000129480	8.65917	10.8162	-0.320888	0.0161339	0.17082	FALSE	DTD2	D-tyrosyl-tRNA deacylase 2 (putative) [Source:HGNC Symbol;Acc:HGNC:20277]
ENSG00000147050	10.0075	7.77343	0.364462	0.0161514	0.1709	FALSE	KDM6A	lysine demethylase 6A [Source:HGNC Symbol;Acc:HGNC:12637]
ENSG00000263823	0.612069	0.329219	0.894647	0.016195	0.171256	FALSE	RP11-326K13.4	novel transcript, antisense to KIAA1012
ENSG00000126787	6.86562	15.7676	-1.1995	0.0162055	0.171261	FALSE	DLGAP5	DLG associated protein 5 [Source:HGNC Symbol;Acc:HGNC:16864]
ENSG00000139211	0.516332	0.318443	0.697266	0.0162246	0.171357	FALSE	AMIGO2	adhesion molecule with Ig like domain 2 [Source:HGNC Symbol;Acc:HGNC:24073]
ENSG00000111276	12.7124	16.0793	-0.338971	0.0162987	0.171634	FALSE	CDKN1B	cyclin dependent kinase inhibitor 1B [Source:HGNC Symbol;Acc:HGNC:1785]
ENSG00000130702	2.54061	3.37257	-0.408673	0.0162843	0.171634	FALSE	LAMA5	laminin subunit alpha 5 [Source:HGNC Symbol;Acc:HGNC:6485]
ENSG00000139304	0.301021	0.537746	-0.837061	0.0162936	0.171634	FALSE	PTPRQ	protein tyrosine phosphatase, receptor type Q [Source:HGNC Symbol;Acc:HGNC:9679]
ENSG00000145882	2.24812	2.92489	-0.379663	0.0163108	0.171634	FALSE	PCYOX1L	prenylcysteine oxidase 1 like [Source:HGNC Symbol;Acc:HGNC:28477]
ENSG00000247903	1.86195	2.46341	-0.403845	0.0163071	0.171634	FALSE	RP11-421F16.3	novel transcript, antisense to TM7SF3
ENSG00000259086	0.725314	1.53305	-1.07973	0.0162769	0.171634	FALSE	RP11-134E15.2	KIAA1143 (KIAA1143) pseudogene
ENSG00000133460	1.21034	2.02377	-0.74163	0.0163647	0.171989	FALSE	SLC2A11	solute carrier family 2 member 11 [Source:HGNC Symbol;Acc:HGNC:14239]
ENSG00000178585	6.52582	8.39035	-0.36257	0.016358	0.171989	FALSE	CTNNBIP1	catenin beta interacting protein 1 [Source:HGNC Symbol;Acc:HGNC:16913]
ENSG00000166347	11.6782	14.2614	-0.288288	0.0163768	0.172012	FALSE	CYB5A	cytochrome b5 type A [Source:HGNC Symbol;Acc:HGNC:2570]
ENSG00000154832	33.2439	42.3284	-0.348539	0.0164166	0.172114	FALSE	CXXC1	CXXC finger protein 1 [Source:HGNC Symbol;Acc:HGNC:24343]
ENSG00000201217	4.3494	1.75274	1.3112	0.016416	0.172114	FALSE	Y_RNA	-
ENSG00000228775	0.215209	0.504204	-1.22827	0.016412	0.172114	FALSE	WEE2-AS1	WEE2 antisense RNA 1 [Source:HGNC Symbol;Acc:HGNC:48669]
ENSG00000173726	153.396	127.94	0.261792	0.0164565	0.172426	FALSE	TOMM20	translocase of outer mitochondrial membrane 20 [Source:HGNC Symbol;Acc:HGNC:20947]
ENSG00000115073	35.6421	43.0097	-0.27108	0.0164747	0.172512	FALSE	ACTR1B	ARP1 actin related protein 1 homolog B [Source:HGNC Symbol;Acc:HGNC:168]
ENSG00000176454	41.7474	54.656	-0.388696	0.016505	0.172723	FALSE	LPCAT4	lysophosphatidylcholine acyltransferase 4 [Source:HGNC Symbol;Acc:HGNC:30059]
ENSG00000074410	64.9749	54.8359	0.244761	0.0165314	0.172895	FALSE	CA12	carbonic anhydrase 12 [Source:HGNC Symbol;Acc:HGNC:1371]
ENSG00000070814	26.8817	33.2716	-0.307666	0.0165896	0.173185	FALSE	TCOF1	treacle ribosome biogenesis factor 1 [Source:HGNC Symbol;Acc:HGNC:11654]
ENSG00000122435	8.56381	11.3373	-0.40475	0.0165719	0.173185	FALSE	TRMT13	tRNA methyltransferase 13 homolog [Source:HGNC Symbol;Acc:HGNC:25502]
ENSG00000144063	3.12112	2.07919	0.586043	0.0165993	0.173185	FALSE	MALL	mal, T cell differentiation protein like [Source:HGNC Symbol;Acc:HGNC:6818]
ENSG00000188985	11.771	24.0669	-1.03181	0.0165996	0.173185	FALSE	DHFRP1	dihydrofolate reductase pseudogene 1 [Source:HGNC Symbol;Acc:HGNC:2862]
ENSG00000157150	1.32485	1.92947	-0.542383	0.0166242	0.173337	FALSE	TIMP4	TIMP metallopeptidase inhibitor 4 [Source:HGNC Symbol;Acc:HGNC:11823]
ENSG00000154930	0.392465	0.643818	-0.714091	0.0166762	0.173715	FALSE	ACSS1	acyl-CoA synthetase short chain family member 1 [Source:HGNC Symbol;Acc:HGNC:16091]
ENSG00000182648	0.84164	1.52381	-0.856409	0.0166808	0.173715	FALSE	LINC01006	long intergenic non-protein coding RNA 1006 [Source:HGNC Symbol;Acc:HGNC:48971]
ENSG00000101751	7.18224	9.1946	-0.356354	0.0167236	0.174056	FALSE	POLI	DNA polymerase iota [Source:HGNC Symbol;Acc:HGNC:9182]
ENSG00000206053	82.1729	98.8905	-0.26717	0.0167545	0.174272	FALSE	HN1L	Jupiter microtubule associated homolog 2 [Source:HGNC Symbol;Acc:HGNC:14137]
ENSG00000184557	5.84664	8.53049	-0.545022	0.0167708	0.174335	FALSE	SOCS3	suppressor of cytokine signaling 3 [Source:HGNC Symbol;Acc:HGNC:19391]
ENSG00000126775	4.23175	3.4523	0.293697	0.0168082	0.174579	FALSE	ATG14	autophagy related 14 [Source:HGNC Symbol;Acc:HGNC:19962]
ENSG00000180044	0.341527	0.159864	1.09516	0.0168147	0.174579	FALSE	C3orf80	chromosome 3 open reading frame 80 [Source:HGNC Symbol;Acc:HGNC:40048]
ENSG00000025770	37.2057	46.1312	-0.310217	0.0168942	0.175106	FALSE	NCAPH2	non-SMC condensin II complex subunit H2 [Source:HGNC Symbol;Acc:HGNC:25071]
ENSG00000074047	7.72931	5.78867	0.417107	0.0168857	0.175106	FALSE	GLI2	GLI family zinc finger 2 [Source:HGNC Symbol;Acc:HGNC:4318]
ENSG00000145861	0.258294	0.486201	-0.912537	0.016896	0.175106	FALSE	C1QTNF2	C1q and TNF related 2 [Source:HGNC Symbol;Acc:HGNC:14325]
ENSG00000272841	11.1573	4.91211	1.18357	0.0169106	0.175152	FALSE	RP3-428L16.2	novel transcript, antisense to MAP3K4
ENSG00000168014	16.1115	19.6737	-0.288185	0.0169477	0.175324	FALSE	C2CD3	C2 calcium dependent domain containing 3 [Source:HGNC Symbol;Acc:HGNC:24564]
ENSG00000279192	0.53748	0.313722	0.776724	0.0169462	0.175324	FALSE	PWAR5	Prader Willi/Angelman region RNA 5 [Source:HGNC Symbol;Acc:HGNC:30090]
ENSG00000198863	10.0259	8.20169	0.289733	0.017001	0.175769	FALSE	RUNDC1	RUN domain containing 1 [Source:HGNC Symbol;Acc:HGNC:25418]
ENSG00000180340	3.75114	5.09182	-0.440854	0.0170154	0.175812	FALSE	FZD2	frizzled class receptor 2 [Source:HGNC Symbol;Acc:HGNC:4040]
ENSG00000215251	10.0003	8.16253	0.292948	0.01712	0.176786	FALSE	FASTKD5	FAST kinase domains 5 [Source:HGNC Symbol;Acc:HGNC:25790]
ENSG00000073050	10.8439	13.6883	-0.33606	0.0171732	0.177063	FALSE	XRCC1	X-ray repair cross complementing 1 [Source:HGNC Symbol;Acc:HGNC:12828]
ENSG00000114670	3.92976	5.08341	-0.371355	0.0171777	0.177063	FALSE	NEK11	NIMA related kinase 11 [Source:HGNC Symbol;Acc:HGNC:18593]
ENSG00000116574	2.10738	2.71141	-0.363591	0.0171638	0.177063	FALSE	RHOU	ras homolog family member U [Source:HGNC Symbol;Acc:HGNC:17794]
ENSG00000099282	0.119203	0.412625	-1.79141	0.0172239	0.177432	FALSE	TSPAN15	tetraspanin 15 [Source:HGNC Symbol;Acc:HGNC:23298]
ENSG00000089775	1.92059	2.59188	-0.432451	0.0172629	0.177727	FALSE	ZBTB25	zinc finger and BTB domain containing 25 [Source:HGNC Symbol;Acc:HGNC:13112]
ENSG00000164236	0.752749	1.04541	-0.473827	0.0173201	0.178209	FALSE	ANKRD33B	ankyrin repeat domain 33B [Source:HGNC Symbol;Acc:HGNC:35240]
ENSG00000064309	1.96	2.54975	-0.379506	0.0173832	0.178503	FALSE	CDON	cell adhesion associated, oncogene regulated [Source:HGNC Symbol;Acc:HGNC:17104]
ENSG00000089091	0.755977	1.11241	-0.557271	0.0174007	0.178503	FALSE	DZANK1	double zinc ribbon and ankyrin repeat domains 1 [Source:HGNC Symbol;Acc:HGNC:15858]
ENSG00000100376	21.5096	30.5207	-0.504807	0.017382	0.178503	FALSE	FAM118A	family with sequence similarity 118 member A [Source:HGNC Symbol;Acc:HGNC:1313]
ENSG00000169744	1.37192	1.99348	-0.539095	0.0173851	0.178503	FALSE	LDB2	LIM domain binding 2 [Source:HGNC Symbol;Acc:HGNC:6533]
ENSG00000215014	0.691309	0.418975	0.722466	0.0173939	0.178503	FALSE	RP5-832C2.5	novel transcript
ENSG00000107551	1.00674	1.51535	-0.589963	0.0174144	0.178537	FALSE	RASSF4	Ras association domain family member 4 [Source:HGNC Symbol;Acc:HGNC:20793]
ENSG00000178397	15.2187	18.8759	-0.310705	0.0174502	0.178797	FALSE	FAM220A	family with sequence similarity 220 member A [Source:HGNC Symbol;Acc:HGNC:22422]
ENSG00000215039	4.06326	5.74725	-0.500234	0.017515	0.179353	FALSE	CD27-AS1	CD27 antisense RNA 1 [Source:HGNC Symbol;Acc:HGNC:43896]
ENSG00000229498	0.180066	0.0514475	1.80735	0.0175295	0.179395	FALSE	AC105053.3	-
ENSG00000106479	3.49647	4.88012	-0.481018	0.0175655	0.179413	FALSE	ZNF862	zinc finger protein 862 [Source:HGNC Symbol;Acc:HGNC:34519]
ENSG00000124795	155.656	191.725	-0.300677	0.0175604	0.179413	FALSE	DEK	DEK proto-oncogene [Source:HGNC Symbol;Acc:HGNC:2768]
ENSG00000138175	5.99783	7.38708	-0.300564	0.0175836	0.179413	FALSE	ARL3	ADP ribosylation factor like GTPase 3 [Source:HGNC Symbol;Acc:HGNC:694]
ENSG00000138621	7.12446	9.23542	-0.374395	0.0175808	0.179413	FALSE	PPCDC	phosphopantothenoylcysteine decarboxylase [Source:HGNC Symbol;Acc:HGNC:28107]
ENSG00000173267	3.96432	5.83723	-0.55821	0.0175531	0.179413	FALSE	SNCG	synuclein gamma [Source:HGNC Symbol;Acc:HGNC:11141]
ENSG00000138796	18.7772	23.0304	-0.294554	0.0176708	0.180119	FALSE	HADH	hydroxyacyl-CoA dehydrogenase [Source:HGNC Symbol;Acc:HGNC:4799]
ENSG00000145050	62.1365	76.8969	-0.307484	0.0176843	0.180119	FALSE	MANF	mesencephalic astrocyte derived neurotrophic factor [Source:HGNC Symbol;Acc:HGNC:15461]
ENSG00000178802	17.3601	21.3215	-0.296536	0.017681	0.180119	FALSE	MPI	mannose phosphate isomerase [Source:HGNC Symbol;Acc:HGNC:7216]
ENSG00000151665	5.31828	6.93329	-0.382579	0.0177265	0.180442	FALSE	PIGF	phosphatidylinositol glycan anchor biosynthesis class F [Source:HGNC Symbol;Acc:HGNC:8962]
ENSG00000084093	29.9136	23.9258	0.322233	0.0177593	0.180562	FALSE	REST	RE1 silencing transcription factor [Source:HGNC Symbol;Acc:HGNC:9966]
ENSG00000120696	0.745333	1.01185	-0.441046	0.0177512	0.180562	FALSE	KBTBD7	kelch repeat and BTB domain containing 7 [Source:HGNC Symbol;Acc:HGNC:25266]
ENSG00000117713	21.4116	16.7511	0.354139	0.017785	0.180716	FALSE	ARID1A	AT-rich interaction domain 1A [Source:HGNC Symbol;Acc:HGNC:11110]
ENSG00000113161	81.6492	100.687	-0.302368	0.0178269	0.180717	FALSE	HMGCR	3-hydroxy-3-methylglutaryl-CoA reductase [Source:HGNC Symbol;Acc:HGNC:5006]
ENSG00000167920	5.92552	7.81676	-0.399629	0.0178347	0.180717	FALSE	TMEM99	transmembrane protein 99 [Source:HGNC Symbol;Acc:HGNC:28305]
ENSG00000178445	0.518147	0.90239	-0.800391	0.0178297	0.180717	FALSE	GLDC	glycine decarboxylase [Source:HGNC Symbol;Acc:HGNC:4313]
ENSG00000188227	0.34177	0.597404	-0.805678	0.0178378	0.180717	FALSE	ZNF793	zinc finger protein 793 [Source:HGNC Symbol;Acc:HGNC:33115]
ENSG00000240291	0.200378	0.514012	-1.35908	0.0177988	0.180717	FALSE	RP11-499P20.2	novel transcript, antisense to CACNB2
ENSG00000131016	77.0175	60.4239	0.350066	0.017926	0.181076	FALSE	AKAP12	A-kinase anchoring protein 12 [Source:HGNC Symbol;Acc:HGNC:370]
ENSG00000135362	9.01372	11.6152	-0.365824	0.0179119	0.181076	FALSE	PRR5L	proline rich 5 like [Source:HGNC Symbol;Acc:HGNC:25878]
ENSG00000157796	16.1669	20.4208	-0.336995	0.0178984	0.181076	FALSE	WDR19	WD repeat domain 19 [Source:HGNC Symbol;Acc:HGNC:18340]
ENSG00000172765	8.8073	10.9871	-0.319044	0.0179158	0.181076	FALSE	TMCC1	transmembrane and coiled-coil domain family 1 [Source:HGNC Symbol;Acc:HGNC:29116]
ENSG00000279044	0.171449	0.526593	-1.61891	0.0179259	0.181076	FALSE	AC007787.3	TEC
ENSG00000164045	9.0487	11.7052	-0.371367	0.0179583	0.181295	FALSE	CDC25A	cell division cycle 25A [Source:HGNC Symbol;Acc:HGNC:1725]
ENSG00000180229	4.42107	9.33228	-1.07783	0.0180806	0.182423	FALSE	HERC2P3	hect domain and RLD 2 pseudogene 3 [Source:HGNC Symbol;Acc:HGNC:4871]
ENSG00000079308	135.543	107.04	0.340604	0.0180996	0.182507	FALSE	TNS1	tensin 1 [Source:HGNC Symbol;Acc:HGNC:11973]
ENSG00000263142	1.65273	2.21572	-0.422923	0.0181142	0.182547	FALSE	LRRC37A17P	leucine rich repeat containing 37 member A17, pseudogene [Source:HGNC Symbol;Acc:HGNC:48365]
ENSG00000115652	51.6548	62.1789	-0.267521	0.0181801	0.183104	FALSE	UXS1	UDP-glucuronate decarboxylase 1 [Source:HGNC Symbol;Acc:HGNC:17729]
ENSG00000154330	0.898149	1.31674	-0.551947	0.0182741	0.183619	FALSE	PGM5	phosphoglucomutase 5 [Source:HGNC Symbol;Acc:HGNC:8908]
ENSG00000182158	106.355	85.6546	0.312279	0.0182733	0.183619	FALSE	CREB3L2	cAMP responsive element binding protein 3 like 2 [Source:HGNC Symbol;Acc:HGNC:23720]
ENSG00000198331	4.60073	6.00887	-0.385233	0.0182652	0.183619	FALSE	HYLS1	HYLS1, centriolar and ciliogenesis associated [Source:HGNC Symbol;Acc:HGNC:26558]
ENSG00000232679	7.0484	4.56841	0.625605	0.0182477	0.183619	FALSE	RP11-400N13.3	long intergenic non-protein coding RNA 1705 [Source:HGNC Symbol;Acc:HGNC:52493]
ENSG00000168421	0.289338	0.102119	1.5025	0.0183487	0.18426	FALSE	RHOH	ras homolog family member H [Source:HGNC Symbol;Acc:HGNC:686]
ENSG00000083099	27.7132	33.7011	-0.282223	0.0184358	0.184493	FALSE	LYRM2	LYR motif containing 2 [Source:HGNC Symbol;Acc:HGNC:25229]
ENSG00000094914	29.2659	35.9297	-0.295957	0.0184039	0.184493	FALSE	AAAS	aladin WD repeat nucleoporin [Source:HGNC Symbol;Acc:HGNC:13666]
ENSG00000146410	4.91164	7.09458	-0.530514	0.0184124	0.184493	FALSE	MTFR2	mitochondrial fission regulator 2 [Source:HGNC Symbol;Acc:HGNC:21115]
ENSG00000163110	125.502	98.652	0.347286	0.0184152	0.184493	FALSE	PDLIM5	PDZ and LIM domain 5 [Source:HGNC Symbol;Acc:HGNC:17468]
ENSG00000174501	1.47646	0.996764	0.566815	0.0184364	0.184493	FALSE	ANKRD36C	ankyrin repeat domain 36C [Source:HGNC Symbol;Acc:HGNC:32946]
ENSG00000247077	22.5062	27.3354	-0.280446	0.0184041	0.184493	FALSE	PGAM5	PGAM family member 5, mitochondrial serine/threonine protein phosphatase [Source:HGNC Symbol;Acc:HGNC:28763]
ENSG00000141294	0.103471	0.28863	-1.47999	0.018511	0.185131	FALSE	LRRC46	leucine rich repeat containing 46 [Source:HGNC Symbol;Acc:HGNC:25047]
ENSG00000131747	56.4632	99.7063	-0.820372	0.0185669	0.185159	FALSE	TOP2A	DNA topoisomerase II alpha [Source:HGNC Symbol;Acc:HGNC:11989]
ENSG00000138182	5.91049	8.02081	-0.440469	0.0185482	0.185159	FALSE	KIF20B	kinesin family member 20B [Source:HGNC Symbol;Acc:HGNC:7212]
ENSG00000140104	3.96656	5.50167	-0.471981	0.0185677	0.185159	FALSE	C14orf79	clathrin binding box of aftiphilin containing 1 [Source:HGNC Symbol;Acc:HGNC:20126]
ENSG00000156509	0.196602	0.372778	-0.923037	0.0185409	0.185159	FALSE	FBXO43	F-box protein 43 [Source:HGNC Symbol;Acc:HGNC:28521]
ENSG00000282057	8.39891	6.4032	0.391408	0.0185388	0.185159	FALSE	RP4-621F18.2	novel transcript
ENSG00000001167	10.1491	12.748	-0.328926	0.0186241	0.185613	FALSE	NFYA	nuclear transcription factor Y subunit alpha [Source:HGNC Symbol;Acc:HGNC:7804]
ENSG00000063761	2.9582	3.88833	-0.394431	0.0186412	0.185676	FALSE	ADCK1	aarF domain containing kinase 1 [Source:HGNC Symbol;Acc:HGNC:19038]
ENSG00000121851	7.24082	9.18298	-0.34281	0.018668	0.185835	FALSE	POLR3GL	RNA polymerase III subunit G like [Source:HGNC Symbol;Acc:HGNC:28466]
ENSG00000159905	1.16772	0.784859	0.573185	0.0186839	0.185885	FALSE	ZNF221	zinc finger protein 221 [Source:HGNC Symbol;Acc:HGNC:13014]
ENSG00000230487	2.04996	2.85351	-0.477145	0.0187547	0.186482	FALSE	PSMG3-AS1	PSMG3 antisense RNA 1 (head to head) [Source:HGNC Symbol;Acc:HGNC:22230]
ENSG00000261438	1.49228	0.96489	0.629085	0.0188084	0.186907	FALSE	RP11-399O19.9	novel transcript, overlapping FAS
ENSG00000160753	27.597	33.609	-0.284337	0.0188991	0.1877	FALSE	RUSC1	RUN and SH3 domain containing 1 [Source:HGNC Symbol;Acc:HGNC:17153]
ENSG00000164758	6.87071	9.17228	-0.416822	0.0189332	0.18793	FALSE	MED30	mediator complex subunit 30 [Source:HGNC Symbol;Acc:HGNC:23032]
ENSG00000100442	31.9439	38.4279	-0.266613	0.0189809	0.188191	FALSE	FKBP3	FK506 binding protein 3 [Source:HGNC Symbol;Acc:HGNC:3719]
ENSG00000116690	4.55983	6.37473	-0.483384	0.0189815	0.188191	FALSE	PRG4	proteoglycan 4 [Source:HGNC Symbol;Acc:HGNC:9364]
ENSG00000187796	0.372363	0.639224	-0.77961	0.0190437	0.188699	FALSE	CARD9	caspase recruitment domain family member 9 [Source:HGNC Symbol;Acc:HGNC:16391]
ENSG00000164885	10.3036	13.0794	-0.34415	0.0190844	0.188993	FALSE	CDK5	cyclin dependent kinase 5 [Source:HGNC Symbol;Acc:HGNC:1774]
ENSG00000136811	17.2501	21.2417	-0.300292	0.0191147	0.189075	FALSE	ODF2	outer dense fiber of sperm tails 2 [Source:HGNC Symbol;Acc:HGNC:8114]
ENSG00000136874	7.9384	9.95631	-0.326763	0.0191118	0.189075	FALSE	STX17	syntaxin 17 [Source:HGNC Symbol;Acc:HGNC:11432]
ENSG00000103423	46.6367	57.1191	-0.292509	0.0192406	0.189991	FALSE	DNAJA3	DnaJ heat shock protein family (Hsp40) member A3 [Source:HGNC Symbol;Acc:HGNC:11808]
ENSG00000143756	29.5342	24.164	0.289528	0.0192396	0.189991	FALSE	FBXO28	F-box protein 28 [Source:HGNC Symbol;Acc:HGNC:29046]
ENSG00000171097	2.92446	4.01503	-0.45724	0.0192363	0.189991	FALSE	CCBL1	kynurenine aminotransferase 1 [Source:HGNC Symbol;Acc:HGNC:1564]
ENSG00000142687	17.6231	22.0067	-0.320473	0.0192858	0.190328	FALSE	KIAA0319L	KIAA0319 like [Source:HGNC Symbol;Acc:HGNC:30071]
ENSG00000110172	21.3844	27.8331	-0.380246	0.0193702	0.190853	FALSE	CHORDC1	cysteine and histidine rich domain containing 1 [Source:HGNC Symbol;Acc:HGNC:14525]
ENSG00000158714	0.163862	0.398731	-1.28293	0.0193786	0.190853	FALSE	SLAMF8	SLAM family member 8 [Source:HGNC Symbol;Acc:HGNC:21391]
ENSG00000165698	0.962041	1.39651	-0.537657	0.0193637	0.190853	FALSE	C9orf9	sperm acrosome associated 9 [Source:HGNC Symbol;Acc:HGNC:1367]
ENSG00000176105	38.8358	32.3519	0.263536	0.0193835	0.190853	FALSE	YES1	YES proto-oncogene 1, Src family tyrosine kinase [Source:HGNC Symbol;Acc:HGNC:12841]
ENSG00000175573	27.3072	34.2498	-0.326814	0.0194264	0.191166	FALSE	C11orf68	chromosome 11 open reading frame 68 [Source:HGNC Symbol;Acc:HGNC:28801]
ENSG00000240875	2.18935	2.99621	-0.452637	0.0194853	0.191635	FALSE	LINC00886	long intergenic non-protein coding RNA 886 [Source:HGNC Symbol;Acc:HGNC:48572]
ENSG00000116903	4.73216	3.80298	0.315365	0.0195096	0.191765	FALSE	EXOC8	exocyst complex component 8 [Source:HGNC Symbol;Acc:HGNC:24659]
ENSG00000197217	44.0577	52.9982	-0.26655	0.0195446	0.191999	FALSE	ENTPD4	ectonucleoside triphosphate diphosphohydrolase 4 [Source:HGNC Symbol;Acc:HGNC:14573]
ENSG00000199719	0.807149	0.213657	1.91754	0.0195938	0.192371	FALSE	RN7SKP74	RNA, 7SK small nuclear pseudogene 74 [Source:HGNC Symbol;Acc:HGNC:45798]
ENSG00000055609	8.46143	6.25243	0.436483	0.0196268	0.192585	FALSE	KMT2C	lysine methyltransferase 2C [Source:HGNC Symbol;Acc:HGNC:13726]
ENSG00000103051	24.6502	29.9881	-0.28279	0.0196424	0.192611	FALSE	COG4	component of oligomeric golgi complex 4 [Source:HGNC Symbol;Acc:HGNC:18620]
ENSG00000120658	8.68829	10.9758	-0.337187	0.0196519	0.192611	FALSE	ENOX1	ecto-NOX disulfide-thiol exchanger 1 [Source:HGNC Symbol;Acc:HGNC:25474]
ENSG00000141642	2.37104	3.22287	-0.44283	0.0197622	0.193544	FALSE	ELAC1	elaC ribonuclease Z 1 [Source:HGNC Symbol;Acc:HGNC:14197]
ENSG00000213057	0.339782	0.642327	-0.918699	0.0197697	0.193544	FALSE	C1orf220	chromosome 1 open reading frame 220 (putative) [Source:HGNC Symbol;Acc:HGNC:33805]
ENSG00000095951	3.50393	2.58798	0.437151	0.0197917	0.193649	FALSE	HIVEP1	human immunodeficiency virus type I enhancer binding protein 1 [Source:HGNC Symbol;Acc:HGNC:4920]
ENSG00000120594	4.686	3.33435	0.490955	0.0198941	0.194541	FALSE	PLXDC2	plexin domain containing 2 [Source:HGNC Symbol;Acc:HGNC:21013]
ENSG00000175414	15.9688	19.5153	-0.289344	0.0199613	0.195087	FALSE	ARL10	ADP ribosylation factor like GTPase 10 [Source:HGNC Symbol;Acc:HGNC:22042]
ENSG00000100578	6.26893	7.76271	-0.308341	0.0199921	0.195141	FALSE	KIAA0586	KIAA0586 [Source:HGNC Symbol;Acc:HGNC:19960]
ENSG00000108840	28.6252	21.7689	0.395014	0.0200002	0.195141	FALSE	HDAC5	histone deacetylase 5 [Source:HGNC Symbol;Acc:HGNC:14068]
ENSG00000122033	22.994	28.2365	-0.296304	0.020001	0.195141	FALSE	MTIF3	mitochondrial translational initiation factor 3 [Source:HGNC Symbol;Acc:HGNC:29788]
ENSG00000164506	62.9599	50.3059	0.323705	0.020018	0.195164	FALSE	STXBP5	syntaxin binding protein 5 [Source:HGNC Symbol;Acc:HGNC:19665]
ENSG00000234616	8.2017	10.7216	-0.38653	0.0200261	0.195164	FALSE	JRK	Jrk helix-turn-helix protein [Source:HGNC Symbol;Acc:HGNC:6199]
ENSG00000165819	20.7194	26.6757	-0.364545	0.0200603	0.195291	FALSE	METTL3	methyltransferase like 3 [Source:HGNC Symbol;Acc:HGNC:17563]
ENSG00000230202	55.5893	73.2627	-0.398272	0.0200619	0.195291	FALSE	RP11-632C17__A.1	ribosomal protein L29 (RPL29) pseudogene
ENSG00000176222	1.40912	2.07553	-0.558683	0.0201054	0.195492	FALSE	ZNF404	zinc finger protein 404 [Source:HGNC Symbol;Acc:HGNC:19417]
ENSG00000185189	13.569	18.7578	-0.467169	0.020097	0.195492	FALSE	NRBP2	nuclear receptor binding protein 2 [Source:HGNC Symbol;Acc:HGNC:19339]
ENSG00000082482	204.658	242.928	-0.247315	0.0201969	0.195826	FALSE	KCNK2	potassium two pore domain channel subfamily K member 2 [Source:HGNC Symbol;Acc:HGNC:6277]
ENSG00000119314	31.8356	26.2731	0.277054	0.0201811	0.195826	FALSE	PTBP3	polypyrimidine tract binding protein 3 [Source:HGNC Symbol;Acc:HGNC:10253]
ENSG00000149485	452.552	343.095	0.399476	0.0201904	0.195826	FALSE	FADS1	fatty acid desaturase 1 [Source:HGNC Symbol;Acc:HGNC:3574]
ENSG00000158825	10.9097	13.9137	-0.350894	0.0201819	0.195826	FALSE	CDA	cytidine deaminase [Source:HGNC Symbol;Acc:HGNC:1712]
ENSG00000171163	12.4684	27.0494	-1.11732	0.0201838	0.195826	FALSE	ZNF692	zinc finger protein 692 [Source:HGNC Symbol;Acc:HGNC:26049]
ENSG00000156482	59.7673	73.0412	-0.289353	0.0202243	0.195981	FALSE	RPL30	ribosomal protein L30 [Source:HGNC Symbol;Acc:HGNC:10333]
ENSG00000197915	0.0838524	0.0381147	1.1375	0.0202794	0.196404	FALSE	HRNR	hornerin [Source:HGNC Symbol;Acc:HGNC:20846]
ENSG00000143322	60.5703	47.8541	0.339966	0.0203215	0.196701	FALSE	ABL2	ABL proto-oncogene 2, non-receptor tyrosine kinase [Source:HGNC Symbol;Acc:HGNC:77]
ENSG00000072422	9.05037	11.1918	-0.306394	0.0203423	0.196791	FALSE	RHOBTB1	Rho related BTB domain containing 1 [Source:HGNC Symbol;Acc:HGNC:18738]
ENSG00000130202	40.4047	33.7377	0.260165	0.0204426	0.197563	FALSE	PVRL2	nectin cell adhesion molecule 2 [Source:HGNC Symbol;Acc:HGNC:9707]
ENSG00000137601	6.8942	8.34492	-0.275516	0.0204451	0.197563	FALSE	NEK1	NIMA related kinase 1 [Source:HGNC Symbol;Acc:HGNC:7744]
ENSG00000023697	43.4883	52.152	-0.262095	0.0204773	0.197652	FALSE	DERA	deoxyribose-phosphate aldolase [Source:HGNC Symbol;Acc:HGNC:24269]
ENSG00000250565	1.8979	2.627	-0.469015	0.0204731	0.197652	FALSE	ATP6V1E2	ATPase H+ transporting V1 subunit E2 [Source:HGNC Symbol;Acc:HGNC:18125]
ENSG00000149474	7.22954	9.03183	-0.321114	0.0204945	0.197701	FALSE	CSRP2BP	lysine acetyltransferase 14 [Source:HGNC Symbol;Acc:HGNC:15904]
ENSG00000275496	0.355265	0.723687	-1.02647	0.0205055	0.197701	FALSE	CH507-24F1.2	uncharacterized LOC102724701 [Source:NCBI gene;Acc:102724701]
ENSG00000120526	17.5507	21.1179	-0.266937	0.0205237	0.197765	FALSE	NUDCD1	NudC domain containing 1 [Source:HGNC Symbol;Acc:HGNC:24306]
ENSG00000111237	51.5031	61.841	-0.263905	0.0205378	0.197784	FALSE	VPS29	VPS29, retromer complex component [Source:HGNC Symbol;Acc:HGNC:14340]
ENSG00000112137	0.5756	0.941486	-0.709872	0.0205571	0.197784	FALSE	PHACTR1	phosphatase and actin regulator 1 [Source:HGNC Symbol;Acc:HGNC:20990]
ENSG00000215301	233.943	194.687	0.264997	0.0205602	0.197784	FALSE	DDX3X	DEAD-box helicase 3 X-linked [Source:HGNC Symbol;Acc:HGNC:2745]
ENSG00000221818	18.2193	22.1652	-0.282825	0.0206646	0.198676	FALSE	EBF2	EBF transcription factor 2 [Source:HGNC Symbol;Acc:HGNC:19090]
ENSG00000213983	2.61382	3.94181	-0.592698	0.0207692	0.199571	FALSE	AP1G2	adaptor related protein complex 1 subunit gamma 2 [Source:HGNC Symbol;Acc:HGNC:556]
ENSG00000086758	88.0178	64.7798	0.44225	0.0208095	0.199846	FALSE	HUWE1	HECT, UBA and WWE domain containing 1, E3 ubiquitin protein ligase [Source:HGNC Symbol;Acc:HGNC:30892]
ENSG00000173166	6.45673	5.12325	0.333746	0.0208637	0.200254	FALSE	RAPH1	Ras association (RalGDS/AF-6) and pleckstrin homology domains 1 [Source:HGNC Symbol;Acc:HGNC:14436]
ENSG00000138771	6.42795	4.5978	0.483417	0.0209262	0.200741	FALSE	SHROOM3	shroom family member 3 [Source:HGNC Symbol;Acc:HGNC:30422]
ENSG00000128050	75.5348	93.9333	-0.314494	0.0209498	0.200856	FALSE	PAICS	phosphoribosylaminoimidazole carboxylase and phosphoribosylaminoimidazolesuccinocarboxamide synthase [Source:HGNC Symbol;Acc:HGNC:8587]
ENSG00000135446	53.5734	65.5276	-0.290587	0.0210634	0.20172	FALSE	CDK4	cyclin dependent kinase 4 [Source:HGNC Symbol;Acc:HGNC:1773]
ENSG00000160293	16.1565	19.4904	-0.27065	0.0210573	0.20172	FALSE	VAV2	vav guanine nucleotide exchange factor 2 [Source:HGNC Symbol;Acc:HGNC:12658]
ENSG00000117399	23.7946	41.7246	-0.810262	0.021159	0.202409	FALSE	CDC20	cell division cycle 20 [Source:HGNC Symbol;Acc:HGNC:1723]
ENSG00000183337	5.2715	4.18379	0.333402	0.0211551	0.202409	FALSE	BCOR	BCL6 corepressor [Source:HGNC Symbol;Acc:HGNC:20893]
ENSG00000010704	12.0475	14.6554	-0.282693	0.0212192	0.202578	FALSE	HFE	homeostatic iron regulator [Source:HGNC Symbol;Acc:HGNC:4886]
ENSG00000106069	0.770234	1.37909	-0.840343	0.0212424	0.202578	FALSE	CHN2	chimerin 2 [Source:HGNC Symbol;Acc:HGNC:1944]
ENSG00000111231	26.2872	32.2356	-0.294296	0.0212402	0.202578	FALSE	GPN3	GPN-loop GTPase 3 [Source:HGNC Symbol;Acc:HGNC:30186]
ENSG00000120333	15.2268	18.4686	-0.278455	0.021283	0.202578	FALSE	MRPS14	mitochondrial ribosomal protein S14 [Source:HGNC Symbol;Acc:HGNC:14049]
ENSG00000125772	8.58635	10.8882	-0.342655	0.0212026	0.202578	FALSE	GPCPD1	glycerophosphocholine phosphodiesterase 1 [Source:HGNC Symbol;Acc:HGNC:26957]
ENSG00000157927	0.919971	1.32462	-0.525918	0.0212507	0.202578	FALSE	RADIL	Rap associating with DIL domain [Source:HGNC Symbol;Acc:HGNC:22226]
ENSG00000176994	6.45306	5.24361	0.299423	0.0212736	0.202578	FALSE	SMCR8	Smith-Magenis syndrome chromosome region, candidate 8 [Source:HGNC Symbol;Acc:HGNC:17921]
ENSG00000184304	34.0793	43.7858	-0.361566	0.0212055	0.202578	FALSE	PRKD1	protein kinase D1 [Source:HGNC Symbol;Acc:HGNC:9407]
ENSG00000272462	1.16161	0.864992	0.425369	0.0212658	0.202578	FALSE	U91328.19	novel transcript
ENSG00000213066	1.58417	2.08482	-0.396193	0.0212983	0.202611	FALSE	FGFR1OP	FGFR1 oncogene partner [Source:HGNC Symbol;Acc:HGNC:17012]
ENSG00000100994	144.311	171.764	-0.251249	0.0214401	0.203848	FALSE	PYGB	glycogen phosphorylase B [Source:HGNC Symbol;Acc:HGNC:9723]
ENSG00000184990	27.7726	33.836	-0.284896	0.021488	0.20419	FALSE	SIVA1	SIVA1 apoptosis inducing factor [Source:HGNC Symbol;Acc:HGNC:17712]
ENSG00000117597	11.1676	8.38091	0.414147	0.0215403	0.204573	FALSE	DIEXF	UTP25, small subunit processor component [Source:HGNC Symbol;Acc:HGNC:28440]
ENSG00000174899	7.49243	9.43464	-0.332533	0.0215961	0.20499	FALSE	PQLC2L	PQ loop repeat containing 2 like [Source:HGNC Symbol;Acc:HGNC:25146]
ENSG00000100650	105.326	86.8789	0.277778	0.0217009	0.20587	FALSE	SRSF5	serine and arginine rich splicing factor 5 [Source:HGNC Symbol;Acc:HGNC:10787]
ENSG00000100106	36.9862	43.6628	-0.239417	0.021725	0.205871	FALSE	TRIOBP	TRIO and F-actin binding protein [Source:HGNC Symbol;Acc:HGNC:17009]
ENSG00000170584	8.05379	9.71563	-0.27064	0.0217137	0.205871	FALSE	NUDCD2	NudC domain containing 2 [Source:HGNC Symbol;Acc:HGNC:30535]
ENSG00000119392	13.9985	16.8491	-0.267397	0.0217894	0.206368	FALSE	GLE1	GLE1, RNA export mediator [Source:HGNC Symbol;Acc:HGNC:4315]
ENSG00000143382	7.40309	9.79472	-0.403876	0.0218071	0.206421	FALSE	ADAMTSL4	ADAMTS like 4 [Source:HGNC Symbol;Acc:HGNC:19706]
ENSG00000236453	2.94059	1.77285	0.730038	0.0219117	0.207297	FALSE	AC003092.1	novel transcript
ENSG00000164164	56.9383	46.6167	0.288553	0.021952	0.207564	FALSE	OTUD4	OTU deubiquitinase 4 [Source:HGNC Symbol;Acc:HGNC:24949]
ENSG00000119865	28.397	34.008	-0.260136	0.0220101	0.207999	FALSE	CNRIP1	cannabinoid receptor interacting protein 1 [Source:HGNC Symbol;Acc:HGNC:24546]
ENSG00000122644	15.5945	18.8629	-0.274507	0.0221038	0.208539	FALSE	ARL4A	ADP ribosylation factor like GTPase 4A [Source:HGNC Symbol;Acc:HGNC:695]
ENSG00000136542	11.3811	14.0361	-0.302492	0.0220987	0.208539	FALSE	GALNT5	polypeptide N-acetylgalactosaminyltransferase 5 [Source:HGNC Symbol;Acc:HGNC:4127]
ENSG00000158545	37.6149	46.02	-0.290958	0.0221002	0.208539	FALSE	ZC3H18	zinc finger CCCH-type containing 18 [Source:HGNC Symbol;Acc:HGNC:25091]
ENSG00000205213	7.59892	5.87126	0.372126	0.0221257	0.208631	FALSE	LGR4	leucine rich repeat containing G protein-coupled receptor 4 [Source:HGNC Symbol;Acc:HGNC:13299]
ENSG00000182993	0.431215	0.735026	-0.769387	0.0221552	0.208795	FALSE	C12orf60	chromosome 12 open reading frame 60 [Source:HGNC Symbol;Acc:HGNC:28726]
ENSG00000110318	0.723275	0.984808	-0.445299	0.0221861	0.208971	FALSE	CEP126	centrosomal protein 126 [Source:HGNC Symbol;Acc:HGNC:29264]
ENSG00000090889	5.67198	10.4668	-0.883902	0.0222214	0.209188	FALSE	KIF4A	kinesin family member 4A [Source:HGNC Symbol;Acc:HGNC:13339]
ENSG00000074660	0.0780379	0.190412	-1.28688	0.0222378	0.209228	FALSE	SCARF1	scavenger receptor class F member 1 [Source:HGNC Symbol;Acc:HGNC:16820]
ENSG00000104731	13.9042	17.1417	-0.301988	0.0222706	0.209422	FALSE	KLHDC4	kelch domain containing 4 [Source:HGNC Symbol;Acc:HGNC:25272]
ENSG00000188493	3.60132	4.86084	-0.432678	0.0222894	0.209483	FALSE	C19orf54	chromosome 19 open reading frame 54 [Source:HGNC Symbol;Acc:HGNC:24758]
ENSG00000179456	1.97548	2.49351	-0.335976	0.0223025	0.209492	FALSE	ZBTB18	zinc finger and BTB domain containing 18 [Source:HGNC Symbol;Acc:HGNC:13030]
ENSG00000123472	23.0375	27.514	-0.256182	0.0223414	0.209742	FALSE	ATPAF1	ATP synthase mitochondrial F1 complex assembly factor 1 [Source:HGNC Symbol;Acc:HGNC:18803]
ENSG00000162413	50.8466	41.1191	0.306342	0.0223553	0.209758	FALSE	KLHL21	kelch like family member 21 [Source:HGNC Symbol;Acc:HGNC:29041]
ENSG00000143367	0.719936	1.07017	-0.571906	0.0224052	0.210112	FALSE	TUFT1	tuftelin 1 [Source:HGNC Symbol;Acc:HGNC:12422]
ENSG00000144136	367.254	457.698	-0.317618	0.0224187	0.210123	FALSE	SLC20A1	solute carrier family 20 member 1 [Source:HGNC Symbol;Acc:HGNC:10946]
ENSG00000000971	33.4339	40.8517	-0.289084	0.0224709	0.210498	FALSE	CFH	complement factor H [Source:HGNC Symbol;Acc:HGNC:4883]
ENSG00000240445	1.32405	0.894116	0.566427	0.0225741	0.211349	FALSE	FOXO3B	forkhead box O3B pseudogene [Source:HGNC Symbol;Acc:HGNC:3822]
ENSG00000131351	5.84521	7.4467	-0.349348	0.0225873	0.211357	FALSE	HAUS8	HAUS augmin like complex subunit 8 [Source:HGNC Symbol;Acc:HGNC:30532]
ENSG00000230847	0.345711	0.77785	-1.16992	0.0227112	0.2124	FALSE	RP11-195E2.1	OCLN pseudogene 1 [Source:HGNC Symbol;Acc:HGNC:53916]
ENSG00000136381	47.3824	39.3601	0.26762	0.0228143	0.213204	FALSE	IREB2	iron responsive element binding protein 2 [Source:HGNC Symbol;Acc:HGNC:6115]
ENSG00000166840	0.714015	1.27019	-0.831023	0.022822	0.213204	FALSE	GLYATL1	glycine-N-acyltransferase like 1 [Source:HGNC Symbol;Acc:HGNC:30519]
ENSG00000146122	3.78408	5.01601	-0.406596	0.0228569	0.213206	FALSE	DAAM2	dishevelled associated activator of morphogenesis 2 [Source:HGNC Symbol;Acc:HGNC:18143]
ENSG00000228623	2.22249	2.89058	-0.379182	0.0228373	0.213206	FALSE	ZNF883	zinc finger protein 883 [Source:HGNC Symbol;Acc:HGNC:27271]
ENSG00000232372	0.285272	0.916945	-1.6845	0.0228601	0.213206	FALSE	GTF2IP20	-
ENSG00000247746	0.368194	0.610224	-0.728872	0.0228719	0.213206	FALSE	USP51	ubiquitin specific peptidase 51 [Source:HGNC Symbol;Acc:HGNC:23086]
ENSG00000102221	3.22786	4.14311	-0.360133	0.0229142	0.213252	FALSE	JADE3	jade family PHD finger 3 [Source:HGNC Symbol;Acc:HGNC:22982]
ENSG00000154027	57.7166	68.4897	-0.2469	0.0228896	0.213252	FALSE	AK5	adenylate kinase 5 [Source:HGNC Symbol;Acc:HGNC:365]
ENSG00000272047	3.28585	3.99382	-0.2815	0.0229057	0.213252	FALSE	GTF2H5	general transcription factor IIH subunit 5 [Source:HGNC Symbol;Acc:HGNC:21157]
ENSG00000143353	2.61775	3.42847	-0.389238	0.0229608	0.213454	FALSE	LYPLAL1	lysophospholipase like 1 [Source:HGNC Symbol;Acc:HGNC:20440]
ENSG00000253981	0.254623	0.703244	-1.46566	0.0229517	0.213454	FALSE	ALG1L13P	asparagine-linked glycosylation 1-like 13, pseudogene [Source:HGNC Symbol;Acc:HGNC:44382]
ENSG00000163069	55.7765	65.7648	-0.237657	0.0229816	0.213532	FALSE	SGCB	sarcoglycan beta [Source:HGNC Symbol;Acc:HGNC:10806]
ENSG00000112234	4.70141	5.97858	-0.346707	0.0230415	0.213872	FALSE	FBXL4	F-box and leucine rich repeat protein 4 [Source:HGNC Symbol;Acc:HGNC:13601]
ENSG00000162129	12.2348	14.7466	-0.269387	0.0230431	0.213872	FALSE	CLPB	ClpB homolog, mitochondrial AAA ATPase chaperonin [Source:HGNC Symbol;Acc:HGNC:30664]
ENSG00000131931	10.4095	12.8896	-0.308308	0.023092	0.21421	FALSE	THAP1	THAP domain containing 1 [Source:HGNC Symbol;Acc:HGNC:20856]
ENSG00000137502	6.28917	7.7266	-0.296962	0.0231184	0.214339	FALSE	RAB30	RAB30, member RAS oncogene family [Source:HGNC Symbol;Acc:HGNC:9770]
ENSG00000096063	43.3382	51.5423	-0.250119	0.0231495	0.214511	FALSE	SRPK1	SRSF protein kinase 1 [Source:HGNC Symbol;Acc:HGNC:11305]
ENSG00000170485	5.05476	6.35749	-0.330815	0.023177	0.21465	FALSE	NPAS2	neuronal PAS domain protein 2 [Source:HGNC Symbol;Acc:HGNC:7895]
ENSG00000103154	0.101977	0.319529	-1.6477	0.0232024	0.214668	FALSE	NECAB2	N-terminal EF-hand calcium binding protein 2 [Source:HGNC Symbol;Acc:HGNC:23746]
ENSG00000146263	8.5987	10.8473	-0.335144	0.0232165	0.214668	FALSE	MMS22L	MMS22 like, DNA repair protein [Source:HGNC Symbol;Acc:HGNC:21475]
ENSG00000205002	0.36704	0.655429	-0.836501	0.0232087	0.214668	FALSE	AARD	alanine and arginine rich domain containing protein [Source:HGNC Symbol;Acc:HGNC:33842]
ENSG00000157540	25.2799	20.681	0.289687	0.0232454	0.214819	FALSE	DYRK1A	dual specificity tyrosine phosphorylation regulated kinase 1A [Source:HGNC Symbol;Acc:HGNC:3091]
ENSG00000091651	18.4641	23.9246	-0.373768	0.0232907	0.214924	FALSE	ORC6	origin recognition complex subunit 6 [Source:HGNC Symbol;Acc:HGNC:17151]
ENSG00000119771	6.93221	8.51998	-0.297536	0.0232861	0.214924	FALSE	KLHL29	kelch like family member 29 [Source:HGNC Symbol;Acc:HGNC:29404]
ENSG00000123815	8.78597	11.1628	-0.345427	0.0232943	0.214924	FALSE	ADCK4	coenzyme Q8B [Source:HGNC Symbol;Acc:HGNC:19041]
ENSG00000173020	35.3931	42.7935	-0.273921	0.0233127	0.214978	FALSE	ADRBK1	G protein-coupled receptor kinase 2 [Source:HGNC Symbol;Acc:HGNC:289]
ENSG00000122566	213.133	256.914	-0.269529	0.0233294	0.215016	FALSE	HNRNPA2B1	heterogeneous nuclear ribonucleoprotein A2/B1 [Source:HGNC Symbol;Acc:HGNC:5033]
ENSG00000139718	8.8104	7.00378	0.331074	0.0233865	0.215311	FALSE	SETD1B	SET domain containing 1B [Source:HGNC Symbol;Acc:HGNC:29187]
ENSG00000186814	5.48117	6.8827	-0.328489	0.0233771	0.215311	FALSE	ZSCAN30	zinc finger and SCAN domain containing 30 [Source:HGNC Symbol;Acc:HGNC:33517]
ENSG00000101447	4.69233	8.72992	-0.895662	0.0234346	0.215625	FALSE	FAM83D	family with sequence similarity 83 member D [Source:HGNC Symbol;Acc:HGNC:16122]
ENSG00000247400	0.217317	0.430199	-0.985202	0.0234457	0.215625	FALSE	DNAJC3-AS1	DNAJC3 divergent transcript [Source:HGNC Symbol;Acc:HGNC:39808]
ENSG00000183340	11.6838	14.8755	-0.348428	0.0234711	0.215684	FALSE	JRKL	JRK like [Source:HGNC Symbol;Acc:HGNC:6200]
ENSG00000204371	13.2423	16.4122	-0.309615	0.0234773	0.215684	FALSE	EHMT2	euchromatic histone lysine methyltransferase 2 [Source:HGNC Symbol;Acc:HGNC:14129]
ENSG00000119906	12.2794	14.7525	-0.264721	0.0235112	0.21588	FALSE	SLF2	SMC5-SMC6 complex localization factor 2 [Source:HGNC Symbol;Acc:HGNC:17814]
ENSG00000069869	77.5843	63.8136	0.281902	0.0235501	0.216048	FALSE	NEDD4	neural precursor cell expressed, developmentally down-regulated 4, E3 ubiquitin protein ligase [Source:HGNC Symbol;Acc:HGNC:7727]
ENSG00000163344	22.9809	27.451	-0.256423	0.0235547	0.216048	FALSE	PMVK	phosphomevalonate kinase [Source:HGNC Symbol;Acc:HGNC:9141]
ENSG00000137288	11.6793	14.2235	-0.284321	0.0235854	0.216113	FALSE	UQCC2	ubiquinol-cytochrome c reductase complex assembly factor 2 [Source:HGNC Symbol;Acc:HGNC:21237]
ENSG00000198468	1.30856	1.9004	-0.538322	0.0235869	0.216113	FALSE	FLVCR1-AS1	FLVCR1 divergent transcript [Source:HGNC Symbol;Acc:HGNC:39077]
ENSG00000041880	12.1002	14.9126	-0.301508	0.0236413	0.216322	FALSE	PARP3	poly(ADP-ribose) polymerase family member 3 [Source:HGNC Symbol;Acc:HGNC:273]
ENSG00000143793	13.6108	17.0279	-0.323154	0.0236412	0.216322	FALSE	C1orf35	chromosome 1 open reading frame 35 [Source:HGNC Symbol;Acc:HGNC:19032]
ENSG00000164402	34.0251	41.4982	-0.286448	0.0236476	0.216322	FALSE	2008-09-01	septin 8 [Source:HGNC Symbol;Acc:HGNC:16511]
ENSG00000107833	50.3412	60.8875	-0.274407	0.0236999	0.216338	FALSE	NPM3	nucleophosmin/nucleoplasmin 3 [Source:HGNC Symbol;Acc:HGNC:7931]
ENSG00000137825	1.50492	2.28282	-0.601134	0.0236888	0.216338	FALSE	ITPKA	inositol-trisphosphate 3-kinase A [Source:HGNC Symbol;Acc:HGNC:6178]
ENSG00000159147	16.0008	19.9201	-0.316079	0.0236949	0.216338	FALSE	DONSON	downstream neighbor of SON [Source:HGNC Symbol;Acc:HGNC:2993]
ENSG00000175548	1.8584	2.42817	-0.38581	0.0236876	0.216338	FALSE	ALG10B	ALG10B, alpha-1,2-glucosyltransferase [Source:HGNC Symbol;Acc:HGNC:31088]
ENSG00000145284	8.27698	10.1454	-0.293652	0.023785	0.217	FALSE	SCD5	stearoyl-CoA desaturase 5 [Source:HGNC Symbol;Acc:HGNC:21088]
ENSG00000183864	38.4285	31.5382	0.285077	0.0238213	0.217174	FALSE	TOB2	transducer of ERBB2, 2 [Source:HGNC Symbol;Acc:HGNC:11980]
ENSG00000227372	8.52023	10.9365	-0.36019	0.0238293	0.217174	FALSE	TP73-AS1	TP73 antisense RNA 1 [Source:HGNC Symbol;Acc:HGNC:29052]
ENSG00000159128	17.3085	20.7467	-0.261402	0.0238564	0.217305	FALSE	IFNGR2	interferon gamma receptor 2 [Source:HGNC Symbol;Acc:HGNC:5440]
ENSG00000226856	1.30949	2.18248	-0.736965	0.0239091	0.217669	FALSE	AC093901.1	testis associated oncogenic lncRNA [Source:HGNC Symbol;Acc:HGNC:53788]
ENSG00000123453	0.539909	0.842258	-0.641546	0.0239458	0.217888	FALSE	SARDH	sarcosine dehydrogenase [Source:HGNC Symbol;Acc:HGNC:10536]
ENSG00000115902	18.5224	22.0898	-0.25411	0.0239713	0.217889	FALSE	SLC1A4	solute carrier family 1 member 4 [Source:HGNC Symbol;Acc:HGNC:10942]
ENSG00000269226	0.299596	0.122562	1.28951	0.0239643	0.217889	FALSE	RP11-722G7.1	thymosin beta 15B [Source:NCBI gene;Acc:286527]
ENSG00000128923	10.3516	12.5442	-0.277161	0.0239858	0.217905	FALSE	FAM63B	MINDY lysine 48 deubiquitinase 2 [Source:HGNC Symbol;Acc:HGNC:26954]
ENSG00000137992	3.55346	4.36561	-0.296959	0.0240105	0.218014	FALSE	DBT	dihydrolipoamide branched chain transacylase E2 [Source:HGNC Symbol;Acc:HGNC:2698]
ENSG00000137161	23.4307	27.9679	-0.255367	0.0240703	0.218222	FALSE	CNPY3	canopy FGF signaling regulator 3 [Source:HGNC Symbol;Acc:HGNC:11968]
ENSG00000164989	1.01487	1.42794	-0.49264	0.0240549	0.218222	FALSE	CCDC171	coiled-coil domain containing 171 [Source:HGNC Symbol;Acc:HGNC:29828]
ENSG00000215246	0.0294939	0.0884818	-1.58496	0.0240716	0.218222	FALSE	RP11-43F13.3	-
ENSG00000166851	9.82106	20.5371	-1.06428	0.0240923	0.218294	FALSE	PLK1	polo like kinase 1 [Source:HGNC Symbol;Acc:HGNC:9077]
ENSG00000242689	0.495751	0.274987	0.850253	0.0241207	0.218436	FALSE	CNTF	ciliary neurotrophic factor [Source:HGNC Symbol;Acc:HGNC:2169]
ENSG00000170144	125.612	151.919	-0.274329	0.0241833	0.218847	FALSE	HNRNPA3	heterogeneous nuclear ribonucleoprotein A3 [Source:HGNC Symbol;Acc:HGNC:24941]
ENSG00000226328	4.43258	5.69531	-0.361628	0.0241915	0.218847	FALSE	NUP50-AS1	NUP50 divergent transcript [Source:HGNC Symbol;Acc:HGNC:50502]
ENSG00000124177	10.7565	8.6627	0.31232	0.0242334	0.218995	FALSE	CHD6	chromodomain helicase DNA binding protein 6 [Source:HGNC Symbol;Acc:HGNC:19057]
ENSG00000221944	0.491832	0.757309	-0.622717	0.0242279	0.218995	FALSE	TIGD1	tigger transposable element derived 1 [Source:HGNC Symbol;Acc:HGNC:14523]
ENSG00000170989	13.6435	17.7908	-0.38292	0.0242498	0.219027	FALSE	S1PR1	sphingosine-1-phosphate receptor 1 [Source:HGNC Symbol;Acc:HGNC:3165]
ENSG00000183569	1.16437	1.82623	-0.649313	0.0242698	0.219093	FALSE	SERHL2	serine hydrolase like 2 [Source:HGNC Symbol;Acc:HGNC:29446]
ENSG00000041982	175.235	105.124	0.73719	0.0243065	0.219308	FALSE	TNC	tenascin C [Source:HGNC Symbol;Acc:HGNC:5318]
ENSG00000142945	12.1535	22.2128	-0.870013	0.0243241	0.219352	FALSE	KIF2C	kinesin family member 2C [Source:HGNC Symbol;Acc:HGNC:6393]
ENSG00000116353	20.1253	24.5871	-0.288888	0.0243886	0.219491	FALSE	MECR	mitochondrial trans-2-enoyl-CoA reductase [Source:HGNC Symbol;Acc:HGNC:19691]
ENSG00000146676	11.3054	9.21616	0.294781	0.0243825	0.219491	FALSE	PURB	purine rich element binding protein B [Source:HGNC Symbol;Acc:HGNC:9702]
ENSG00000196922	9.21916	11.58	-0.328926	0.0243736	0.219491	FALSE	ZNF252P	zinc finger protein 252, pseudogene [Source:HGNC Symbol;Acc:HGNC:13046]
ENSG00000230074	0.83835	1.51124	-0.850104	0.0243907	0.219491	FALSE	RP11-195F19.9	novel transcript
ENSG00000184588	0.78833	1.23368	-0.646102	0.0244919	0.220286	FALSE	PDE4B	phosphodiesterase 4B [Source:HGNC Symbol;Acc:HGNC:8781]
ENSG00000238123	1.61929	2.77034	-0.774707	0.024542	0.220505	FALSE	MID1IP1-AS1	MID1IP1 antisense RNA 1 [Source:HGNC Symbol;Acc:HGNC:40932]
ENSG00000256806	0.280631	0.613472	-1.12832	0.0245343	0.220505	FALSE	C17orf100	chromosome 17 open reading frame 100 [Source:HGNC Symbol;Acc:HGNC:34494]
ENSG00000163832	31.2965	38.1506	-0.285703	0.0245732	0.22067	FALSE	ELP6	elongator acetyltransferase complex subunit 6 [Source:HGNC Symbol;Acc:HGNC:25976]
ENSG00000131043	21.5087	18.11	0.248138	0.0246405	0.221043	FALSE	AAR2	AAR2 splicing factor homolog [Source:HGNC Symbol;Acc:HGNC:15886]
ENSG00000174173	36.4605	29.963	0.283152	0.0246287	0.221043	FALSE	TRMT10C	tRNA methyltransferase 10C, mitochondrial RNase P subunit [Source:HGNC Symbol;Acc:HGNC:26022]
ENSG00000126803	1.59269	2.20271	-0.467814	0.0246614	0.221115	FALSE	HSPA2	heat shock protein family A (Hsp70) member 2 [Source:HGNC Symbol;Acc:HGNC:5235]
ENSG00000156469	21.9301	27.1012	-0.305443	0.0247014	0.221358	FALSE	MTERF3	mitochondrial transcription termination factor 3 [Source:HGNC Symbol;Acc:HGNC:24258]
ENSG00000080561	10.4118	8.38924	0.311603	0.0247342	0.221536	FALSE	MID2	midline 2 [Source:HGNC Symbol;Acc:HGNC:7096]
ENSG00000100147	3.43471	4.66957	-0.443101	0.0247684	0.221727	FALSE	CCDC134	coiled-coil domain containing 134 [Source:HGNC Symbol;Acc:HGNC:26185]
ENSG00000156253	15.4134	18.7775	-0.284824	0.0247866	0.221773	FALSE	RWDD2B	RWD domain containing 2B [Source:HGNC Symbol;Acc:HGNC:1302]
ENSG00000197275	1.47133	2.13053	-0.53409	0.0248331	0.222073	FALSE	RAD54B	RAD54 homolog B [Source:HGNC Symbol;Acc:HGNC:17228]
ENSG00000160200	2.4378	3.54589	-0.540568	0.024853	0.222128	FALSE	CBS	cystathionine-beta-synthase [Source:HGNC Symbol;Acc:HGNC:1550]
ENSG00000169071	21.4427	17.7405	0.273441	0.0248651	0.222128	FALSE	ROR2	receptor tyrosine kinase like orphan receptor 2 [Source:HGNC Symbol;Acc:HGNC:10257]
ENSG00000080819	41.1044	49.3443	-0.263589	0.0249492	0.222185	FALSE	CPOX	coproporphyrinogen oxidase [Source:HGNC Symbol;Acc:HGNC:2321]
ENSG00000099899	24.7591	31.7042	-0.356715	0.0248993	0.222185	FALSE	TRMT2A	tRNA methyltransferase 2 homolog A [Source:HGNC Symbol;Acc:HGNC:24974]
ENSG00000132773	9.04245	11.3691	-0.330333	0.0249145	0.222185	FALSE	TOE1	target of EGR1, exonuclease [Source:HGNC Symbol;Acc:HGNC:15954]
ENSG00000162825	2.12026	1.6199	0.388342	0.0249353	0.222185	FALSE	NBPF20	NBPF member 20 [Source:HGNC Symbol;Acc:HGNC:32000]
ENSG00000179859	7.21374	8.89027	-0.30148	0.0249411	0.222185	FALSE	AC025335.1	ring finger protein 227 [Source:HGNC Symbol;Acc:HGNC:27571]
ENSG00000213988	0.68941	1.10668	-0.68281	0.0249042	0.222185	FALSE	ZNF90	zinc finger protein 90 [Source:HGNC Symbol;Acc:HGNC:13165]
ENSG00000164151	25.4226	20.7268	0.294612	0.0250141	0.222648	FALSE	ICE1	interactor of little elongation complex ELL subunit 1 [Source:HGNC Symbol;Acc:HGNC:29154]
ENSG00000238105	0.093794	0.196313	-1.06559	0.0250424	0.222784	FALSE	GOLGA2P5	GOLGA2 pseudogene 5 [Source:HGNC Symbol;Acc:HGNC:25315]
ENSG00000079134	16.2157	20.0254	-0.304438	0.0250883	0.223077	FALSE	THOC1	THO complex 1 [Source:HGNC Symbol;Acc:HGNC:19070]
ENSG00000147202	10.1199	8.33983	0.279101	0.0251296	0.223328	FALSE	DIAPH2	diaphanous related formin 2 [Source:HGNC Symbol;Acc:HGNC:2877]
ENSG00000225978	0.136421	0.0389775	1.80735	0.0251588	0.223472	FALSE	HAR1A	highly accelerated region 1A [Source:HGNC Symbol;Acc:HGNC:33117]
ENSG00000169018	38.345	30.7914	0.31651	0.0251856	0.223594	FALSE	FEM1B	fem-1 homolog B [Source:HGNC Symbol;Acc:HGNC:3649]
ENSG00000137038	21.1988	25.7359	-0.279803	0.0252345	0.223912	FALSE	TMEM261	distal membrane arm assembly complex 1 [Source:HGNC Symbol;Acc:HGNC:30536]
ENSG00000152082	12.2624	15.5196	-0.33985	0.0252942	0.224326	FALSE	MZT2B	mitotic spindle organizing protein 2B [Source:HGNC Symbol;Acc:HGNC:25886]
ENSG00000140577	35.8225	29.7046	0.270181	0.0253118	0.224366	FALSE	CRTC3	CREB regulated transcription coactivator 3 [Source:HGNC Symbol;Acc:HGNC:26148]
ENSG00000118418	17.9007	21.8119	-0.2851	0.0253473	0.224449	FALSE	HMGN3	high mobility group nucleosomal binding domain 3 [Source:HGNC Symbol;Acc:HGNC:12312]
ENSG00000149743	7.34377	9.59455	-0.385693	0.0253442	0.224449	FALSE	TRPT1	tRNA phosphotransferase 1 [Source:HGNC Symbol;Acc:HGNC:20316]
ENSG00000068028	23.9063	28.596	-0.258421	0.0253948	0.224695	FALSE	RASSF1	Ras association domain family member 1 [Source:HGNC Symbol;Acc:HGNC:9882]
ENSG00000136122	2.99929	3.97533	-0.406454	0.025407	0.224695	FALSE	BORA	bora, aurora kinase A activator [Source:HGNC Symbol;Acc:HGNC:24724]
ENSG00000245571	2.7817	3.78399	-0.443939	0.0254144	0.224695	FALSE	AP001258.4	FAM111A divergent transcript [Source:HGNC Symbol;Acc:HGNC:53752]
ENSG00000079950	12.1	14.5734	-0.268331	0.0254365	0.224774	FALSE	STX7	syntaxin 7 [Source:HGNC Symbol;Acc:HGNC:11442]
ENSG00000139579	31.8664	37.8495	-0.248239	0.025518	0.225379	FALSE	NABP2	nucleic acid binding protein 2 [Source:HGNC Symbol;Acc:HGNC:28412]
ENSG00000179909	0.678988	0.933164	-0.458745	0.0255423	0.225477	FALSE	ZNF154	zinc finger protein 154 [Source:HGNC Symbol;Acc:HGNC:12939]
ENSG00000089916	18.3423	14.8335	0.306316	0.0255957	0.225632	FALSE	GPATCH2L	G-patch domain containing 2 like [Source:HGNC Symbol;Acc:HGNC:20210]
ENSG00000162999	0.448476	0.702508	-0.647483	0.0256101	0.225632	FALSE	DUSP19	dual specificity phosphatase 19 [Source:HGNC Symbol;Acc:HGNC:18894]
ENSG00000256087	7.55977	5.90744	0.355809	0.0256125	0.225632	FALSE	ZNF432	zinc finger protein 432 [Source:HGNC Symbol;Acc:HGNC:20810]
ENSG00000277991	0.189822	0.383862	-1.01594	0.0256054	0.225632	FALSE	CH507-338C24.1	uncharacterized LOC102723360 [Source:NCBI gene;Acc:102723360]
ENSG00000124251	0.746114	0.376751	0.985786	0.0256387	0.225665	FALSE	TP53TG5	TP53 target 5 [Source:HGNC Symbol;Acc:HGNC:15856]
ENSG00000138821	3.59944	4.56992	-0.344397	0.0256426	0.225665	FALSE	SLC39A8	solute carrier family 39 member 8 [Source:HGNC Symbol;Acc:HGNC:20862]
ENSG00000125675	3.79969	2.96026	0.360156	0.0256772	0.225738	FALSE	GRIA3	glutamate ionotropic receptor AMPA type subunit 3 [Source:HGNC Symbol;Acc:HGNC:4573]
ENSG00000125744	8.72117	6.87787	0.342559	0.025664	0.225738	FALSE	RTN2	reticulon 2 [Source:HGNC Symbol;Acc:HGNC:10468]
ENSG00000111271	7.25465	9.12091	-0.33027	0.0257027	0.225847	FALSE	ACAD10	acyl-CoA dehydrogenase family member 10 [Source:HGNC Symbol;Acc:HGNC:21597]
ENSG00000164751	9.40566	11.6562	-0.309494	0.0257508	0.226153	FALSE	PEX2	peroxisomal biogenesis factor 2 [Source:HGNC Symbol;Acc:HGNC:9717]
ENSG00000149292	2.96807	3.95743	-0.415037	0.0258251	0.226566	FALSE	TTC12	tetratricopeptide repeat domain 12 [Source:HGNC Symbol;Acc:HGNC:23700]
ENSG00000153936	21.5123	17.9029	0.264968	0.0258374	0.226566	FALSE	HS2ST1	heparan sulfate 2-O-sulfotransferase 1 [Source:HGNC Symbol;Acc:HGNC:5193]
ENSG00000184349	1.5456	2.13423	-0.465553	0.025836	0.226566	FALSE	EFNA5	ephrin A5 [Source:HGNC Symbol;Acc:HGNC:3225]
ENSG00000109756	33.2446	25.6905	0.371887	0.0258659	0.2267	FALSE	RAPGEF2	Rap guanine nucleotide exchange factor 2 [Source:HGNC Symbol;Acc:HGNC:16854]
ENSG00000014919	12.0062	14.767	-0.2986	0.025924	0.226977	FALSE	COX15	cytochrome c oxidase assembly homolog COX15 [Source:HGNC Symbol;Acc:HGNC:2263]
ENSG00000133422	18.9786	23.7089	-0.321056	0.0259146	0.226977	FALSE	MORC2	MORC family CW-type zinc finger 2 [Source:HGNC Symbol;Acc:HGNC:23573]
ENSG00000115977	24.8009	19.8763	0.319345	0.025967	0.227006	FALSE	AAK1	AP2 associated kinase 1 [Source:HGNC Symbol;Acc:HGNC:19679]
ENSG00000163872	23.1252	28.0929	-0.280741	0.0259442	0.227006	FALSE	YEATS2	YEATS domain containing 2 [Source:HGNC Symbol;Acc:HGNC:25489]
ENSG00000166997	16.1963	19.6408	-0.278196	0.0259633	0.227006	FALSE	CNPY4	canopy FGF signaling regulator 4 [Source:HGNC Symbol;Acc:HGNC:28631]
ENSG00000211455	24.4781	18.2959	0.419972	0.0259999	0.227178	FALSE	STK38L	serine/threonine kinase 38 like [Source:HGNC Symbol;Acc:HGNC:17848]
ENSG00000145375	2.4889	3.16807	-0.348095	0.0260164	0.227206	FALSE	SPATA5	spermatogenesis associated 5 [Source:HGNC Symbol;Acc:HGNC:18119]
ENSG00000140950	46.9993	39.7108	0.243109	0.0260685	0.227545	FALSE	TLDC1	MTOR associated protein, eak-7 homolog [Source:HGNC Symbol;Acc:HGNC:29325]
ENSG00000131650	0.322562	0.579886	-0.846194	0.0261225	0.227785	FALSE	KREMEN2	kringle containing transmembrane protein 2 [Source:HGNC Symbol;Acc:HGNC:18797]
ENSG00000172878	6.54716	9.00149	-0.459294	0.0261152	0.227785	FALSE	METAP1D	methionyl aminopeptidase type 1D, mitochondrial [Source:HGNC Symbol;Acc:HGNC:32583]
ENSG00000135828	3.26222	4.02198	-0.302055	0.0262127	0.228339	FALSE	RNASEL	ribonuclease L [Source:HGNC Symbol;Acc:HGNC:10050]
ENSG00000183943	5.3502	6.73347	-0.331759	0.0262077	0.228339	FALSE	PRKX	protein kinase X-linked [Source:HGNC Symbol;Acc:HGNC:9441]
ENSG00000068489	14.589	25.6713	-0.815276	0.0262671	0.22835	FALSE	PRR11	proline rich 11 [Source:HGNC Symbol;Acc:HGNC:25619]
ENSG00000107290	27.761	22.2012	0.322421	0.0262522	0.22835	FALSE	SETX	senataxin [Source:HGNC Symbol;Acc:HGNC:445]
ENSG00000150907	18.0634	13.4849	0.421726	0.0262639	0.22835	FALSE	FOXO1	forkhead box O1 [Source:HGNC Symbol;Acc:HGNC:3819]
ENSG00000184220	38.0797	46.0755	-0.274976	0.0262325	0.22835	FALSE	CMSS1	cms1 ribosomal small subunit homolog [Source:HGNC Symbol;Acc:HGNC:28666]
ENSG00000143153	15.512	12.8626	0.270205	0.0263251	0.228738	FALSE	ATP1B1	ATPase Na+/K+ transporting subunit beta 1 [Source:HGNC Symbol;Acc:HGNC:804]
ENSG00000182199	83.9555	100.681	-0.262089	0.0263499	0.228837	FALSE	SHMT2	serine hydroxymethyltransferase 2 [Source:HGNC Symbol;Acc:HGNC:10852]
ENSG00000254858	11.0797	13.5231	-0.28751	0.0264339	0.229451	FALSE	MPV17L2	MPV17 mitochondrial inner membrane protein like 2 [Source:HGNC Symbol;Acc:HGNC:28177]
ENSG00000146856	0.502334	0.794132	-0.66073	0.026483	0.229761	FALSE	AGBL3	ATP/GTP binding protein like 3 [Source:HGNC Symbol;Acc:HGNC:27981]
ENSG00000056998	0.849823	1.3261	-0.641952	0.0265334	0.230081	FALSE	GYG2	glycogenin 2 [Source:HGNC Symbol;Acc:HGNC:4700]
ENSG00000179431	40.7813	48.6059	-0.253224	0.0265529	0.230134	FALSE	FJX1	four-jointed box kinase 1 [Source:HGNC Symbol;Acc:HGNC:17166]
ENSG00000102054	91.8318	108.09	-0.235164	0.0266399	0.230538	FALSE	RBBP7	RB binding protein 7, chromatin remodeling factor [Source:HGNC Symbol;Acc:HGNC:9890]
ENSG00000114520	33.4445	28.109	0.250738	0.0266248	0.230538	FALSE	SNX4	sorting nexin 4 [Source:HGNC Symbol;Acc:HGNC:11175]
ENSG00000259431	2.72008	3.67776	-0.435178	0.0266376	0.230538	FALSE	THTPA	thiamine triphosphatase [Source:HGNC Symbol;Acc:HGNC:18987]
ENSG00000276517	0.1514	0.0610483	1.31034	0.0266816	0.230783	FALSE	AL133243.2	novel transcript, sense intronic to BIRC6
ENSG00000148737	5.80449	7.25158	-0.321125	0.0267222	0.2308	FALSE	TCF7L2	transcription factor 7 like 2 [Source:HGNC Symbol;Acc:HGNC:11641]
ENSG00000185567	10.5488	8.135	0.374862	0.0267217	0.2308	FALSE	AHNAK2	AHNAK nucleoprotein 2 [Source:HGNC Symbol;Acc:HGNC:20125]
ENSG00000187678	137.377	107.989	0.347246	0.0267239	0.2308	FALSE	SPRY4	sprouty RTK signaling antagonist 4 [Source:HGNC Symbol;Acc:HGNC:15533]
ENSG00000267141	0.580077	1.1239	-0.954196	0.0267429	0.230848	FALSE	CTB-31O20.8	novel transcript, antisense to KLF16
ENSG00000054793	6.64557	5.31096	0.323421	0.0267723	0.230985	FALSE	ATP9A	ATPase phospholipid transporting 9A (putative) [Source:HGNC Symbol;Acc:HGNC:13540]
ENSG00000057657	4.27651	3.38186	0.338619	0.0268335	0.231083	FALSE	PRDM1	PR/SET domain 1 [Source:HGNC Symbol;Acc:HGNC:9346]
ENSG00000068400	13.6905	16.9199	-0.30554	0.0268409	0.231083	FALSE	GRIPAP1	GRIP1 associated protein 1 [Source:HGNC Symbol;Acc:HGNC:18706]
ENSG00000176055	3.23114	4.09262	-0.340981	0.0268017	0.231083	FALSE	MBLAC2	metallo-beta-lactamase domain containing 2 [Source:HGNC Symbol;Acc:HGNC:33711]
ENSG00000177854	5.24206	6.80388	-0.376223	0.0268645	0.231083	FALSE	TMEM187	transmembrane protein 187 [Source:HGNC Symbol;Acc:HGNC:13705]
ENSG00000185215	6.72313	5.28051	0.348454	0.0268234	0.231083	FALSE	TNFAIP2	TNF alpha induced protein 2 [Source:HGNC Symbol;Acc:HGNC:11895]
ENSG00000243335	4.96278	6.44473	-0.376974	0.0268526	0.231083	FALSE	KCTD7	potassium channel tetramerization domain containing 7 [Source:HGNC Symbol;Acc:HGNC:21957]
ENSG00000122547	2.21992	1.60306	0.469682	0.0269424	0.231637	FALSE	EEPD1	endonuclease/exonuclease/phosphatase family domain containing 1 [Source:HGNC Symbol;Acc:HGNC:22223]
ENSG00000185291	0.687172	0.372218	0.884523	0.0269952	0.231975	FALSE	IL3RA	interleukin 3 receptor subunit alpha [Source:HGNC Symbol;Acc:HGNC:6012]
ENSG00000197496	22.3887	26.8086	-0.259921	0.0270106	0.23199	FALSE	SLC2A10	solute carrier family 2 member 10 [Source:HGNC Symbol;Acc:HGNC:13444]
ENSG00000111011	37.8583	46.0983	-0.284105	0.0270582	0.232167	FALSE	RSRC2	arginine and serine rich coiled-coil 2 [Source:HGNC Symbol;Acc:HGNC:30559]
[truncated: 58,450 more rows]
